# Supplementary material for: The third-generation anti-CD30 CAR T-cells specifically homing to the tumor and mediating powerful antitumor activity
Source: Sci Rep. 2022 Jun 21;12:10488. doi: 10.1038/s41598-022-14523-0 (PMC9213494; doi:10.1038/s41598-022-14523-0)
Supplement: Supplementary file 5 — Supplementary Table 1. [file 41598_2022_14523_MOESM5_ESM.xlsx]

## Sheet: scFv MPA
Table S1：The CD30 scFv displayed cross-reactivity human membrane proteins identified by membrane proteome array
Target	Binding Value
TNFRSF8	132.211
CYP4F8	76.1619
ARL10	65.1213
TMEM191B	44.9202
LILRB3	42.2958
SLC12A1	31.6504
TMEM185B	31.5691
IPO11	31.5641
SFXN4	23.2941
OPN1SW	22.8797
SLC24A2	22.8528
MAGEH1	22.8366
OXTR	22.7128
MADCAM1	22.6877
CPT1C	22.2399
ABCA7	22.195
PLA2G2E	21.3994
LY6G6C	21.3598
LETMD1	21.1873
TMEM175	20.8583
ABCA10	20.8564
SLC41A1	20.6146
SLC35G1	20.3522
SLC35G3	19.5288
FADS3	18.9329
COX15	18.3807
PDIK1L	18.1398
RB1	17.452
ABCA4	17.1537
SLC38A8	16.392
TVP23B	15.8579
DCLK1	15.6331
OXER1	15.2742
TMEM212	15.05
MAST2	14.9715
OPRK1	14.6711
CYB5R3	14.4625
TRPC3	14.4199
CYP4Z1	14.2502
TMEM202	13.8044
TMUB2	13.6922
GRIN1	12.7558
FBXO18	12.7483
GRM8	12.7266
FAM210B	12.7222
SLC28A2	12.6428
TIMM17B	12.6021
SLCO1B3	12.5996
CYP20A1	12.5969
MRGPRF	12.5966
SLC27A1	12.5278
SLC6A3	12.4562
SLC13A5	12.4532
SLC28A3	12.1201
SLCO1A2	12.0965
CCDC90B	11.8333
HAS1	11.7245
ARV1	11.5269
NDUFA13	11.4731
RTN2	11.1192
CMTM3	10.9764
GRM7	10.8326
FOLH1	10.723
GRM6	10.611
ZFYVE27	10.0792
PIM2	9.84958
CPT1A	9.69801
PEX6	9.36736
HCRTR1	8.29216
DPEP2	8.1266
SLC5A9	8.06814
HCAR1	7.99822
PKD2	7.9321
TOLLIP	7.58955
TMEM214	7.58843
CH25H	7.58836
SLC44A4	7.5335
ABCC10	7.50899
SLC9A3R2	7.4415
DHRS7B	7.4114
DEGS1	7.33431
LRFN4	7.33173
SYT11	7.32037
TMEM116	7.22588
HCRTR2	7.04833
PDCD1	7.01984
TMEM120A	6.789
KRTCAP2	6.66904
MAN1A1	6.58139
LYPD5	6.55196
CLIC3	6.46823
TNFSF11	6.44072
GRPR	6.38504
NUP62	6.36944
SLC24A4	6.20604
PEBP4	6.19876
PAQR3	6.17732
PLEKHB2	6.17415
ATP6V0D1	6.10666
LSR	6.07019
FITM1	6.04978
RHBDF1	6.04868
PNPLA4	6.03691
ABCA12	6.02428
RNF144A	5.99949
SLC35G4	5.98926
TVP23C	5.9734
NDUFB8	5.91382
LRFN5	5.90383
ITGA3	5.90308
MELK	5.90093
IL3RA	5.90049
VRK2	5.89251
CD37	5.89239
TRPC5	5.88659
VRK1	5.88073
SLC15A5	5.87607
IGSF3	5.87507
VN1R4	5.87297
TCTN3	5.86926
ABCA6	5.86442
SLC39A14	5.8321
CD34	5.79871
MKNK1	5.79101
INSIG1	5.77857
TAPBP	5.6989
HRASLS	5.69304
MCHR2	5.67357
KCNK12	5.65765
MC5R	5.64101
CD84	5.62893
CYP4V2	5.6042
PCNX1	5.5344
PCDHA7	5.52923
PCDHB6	5.51175
CLCN7	5.44434
TMEM158	5.44375
COX6C	5.44207
TMEM127	5.44172
TAP1	5.43546
POR	5.43536
TMEM178A	5.43201
SV2A	5.42621
PCDHGA4	5.42193
TMEM117	5.42176
TMEM130	5.42036
STK36	5.42011
AQP8	5.39732
TELO2	5.39173
TMEM138	5.38965
TBC1D8	5.36751
PNN	5.36157
CPQ	5.35549
RAMP3	5.34785
CD276	5.33913
TAS2R30	5.30427
ALPPL2	5.27957
COQ2	5.26219
KCTD7	5.25594
TMEM26	5.24948
CLSTN1	5.23618
TMEM35B	5.23085
PTPN1	5.22652
CUX2	5.22262
TMEM179B	5.19975
MRGPRG	5.19261
NUP62CL	5.18905
HHIP	5.17649
XBP1	5.17599
IGSF9	5.17454
WNT2B	5.17424
UGT2A1	5.16885
SLC25A34	5.16878
UNC5B	5.16589
C7orf42	5.16451
UGT1A8	5.1609
WBP1	5.15707
UMODL1	5.15586
UGT1A7	5.15565
UGT2B15	5.13121
UNC5A	5.12941
MLNR	5.11804
C3orf55	5.11602
SLC25A28	5.1052
IL17RA	5.09994
G0S2	5.09451
NCEH1	5.0737
RGR	5.02157
IFNGR2	5.01917
CLDN18	5.00751
HIGD2A	4.99659
PLA2G6	4.99208
SLC26A9	4.98819
TECR	4.93796
SLC4A11	4.89883
DAG1	4.87169
MRGPRX1	4.84084
CLEC1B	4.8342
TMEM126A	4.82503
CREB3L3	4.80995
SLC25A12	4.78317
POPDC2	4.69367
KCNF1	4.67696
UGT2B28	4.63563
INTS2	4.62226
MET	4.60909
DDX39B	4.5777
ELOVL3	4.55476
PGAP1	4.54764
CSGALNACT1	4.54258
ITGB1	4.47811
SLC35C2	4.47166
TBXAS1	4.47143
CLCN2	4.47141
PTPRO	4.43437
IGSF8	4.42709
TMPRSS6	4.42687
KCNJ13	4.42686
HEPACAM2	4.41769
KCNJ16	4.41501
GNRHR	4.41464
CTDNEP1	4.41333
PPCDC	4.40703
MPDU1	4.39366
UGT1A1	4.3909
COX7A1	4.38024
NPFFR1	4.3747
MCHR1	4.37174
ADCK2	4.35136
SLC16A1	4.34327
CHRNA1	4.31292
VAMP5	4.30911
PHKG1	4.29815
SERINC2	4.28958
TMEM167B	4.26736
SLC12A8	4.25019
IL11RA	4.23707
PDGFRA	4.20183
FPR3	4.16058
PCDHGA12	4.14611
HCAR2	4.13925
ZP3	4.13465
CA9	4.12197
FAR1	4.10651
Hv1	4.10626
WNT4	4.10554
CD27	4.10539
LARP4B	4.1027
MCAR	4.10266
C20orf30	4.10121
PDE3B	4.09872
CNNM3	4.09665
CLK4	4.0964
TSPAN7	4.09619
FKBP1A	4.09608
FGFR4	4.09568
C3orf64	4.09553
PCDHGB6	4.09289
GIPR	4.09286
PIAS2	4.09282
GPR142	4.09139
GCGR	4.08891
C14orf135	4.08701
TNFRSF10A	4.08699
GPR132	4.0864
GALR3	4.0863
SPNS1	4.08289
GP6	4.07409
GPR139	4.0732
LRFN3	4.07064
DISP1	4.07052
ALG2	4.07035
FAIM2	4.07034
PGRMC2	4.06798
TMEM41A	4.06234
GRM3	4.05839
TAP2	4.04233
DERL1	4.02969
TMEM242	4.02737
SMG8	4.02663
DRD1	4.02093
CHEK2	4.01734
FTSJD1	4.01495
NELL2	4.01167
PEX11B	4.01142
DC-SIGNR	4.01058
NUAK2	4.00573
RNGTT	4.0014
NFE2L1	3.98197
CSF3R	3.95546
PIGQ	3.93174
SLC25A6	3.92765
G6PC2	3.90168
GRAMD1C	3.89322
HPX	3.878
CASC3	3.87318
SYT14	3.85527
STXBP6	3.84571
NTNG1	3.8432
OSMR	3.8353
TSPAN4	3.81725
GPR135	3.81363
UGT2B7	3.81343
SELS	3.81285
SLC26A8	3.81285
SLC13A4	3.81273
GPR12	3.81241
EBLN1	3.81178
AVPR1B	3.81057
MMP15	3.81054
CAMK2A	3.80938
AVPR1A	3.80738
CYB5R2	3.80584
BRS3	3.80536
AGTR2	3.80527
ALPK1	3.80496
GPR125	3.80148
AVPR2	3.79541
CALY	3.79468
PI16	3.78485
HGSNAT	3.7827
PROM1	3.74939
HLA-DRB5	3.74479
ULK4	3.73995
FAXC	3.73988
SLC6A6	3.73643
PEX1	3.73438
C3orf20	3.71886
ZDHHC6	3.71369
PCDHB4	3.69401
SLC39A3	3.6931
SIRPB1	3.68682
NPSR1	3.68451
AQP5	3.67282
ASPHD1	3.65946
TEX264	3.64789
SLC15A3	3.64447
COX7A2L	3.62631
CYP4B1	3.62614
MC1R	3.62564
CCDC155	3.62554
ADCY2	3.62369
DENND1A	3.62366
ADRA2B	3.62266
ABCG2	3.62094
ADRA1B	3.6192
ABCC3	3.61913
ADCY4	3.61064
ADRA1D	3.61002
IGSF11	3.60154
SGMS1	3.60012
TRIB2	3.5997
C3orf33	3.58788
RHBDD2	3.58154
ST14	3.58147
HIPK1	3.5813
BCL2	3.58116
C2orf18	3.57962
SLC16A5	3.57498
BNIP2	3.57095
C1orf130	3.56698
PTTG1IP	3.56279
DNAJC5B	3.55975
LPGAT1	3.55664
HBEGF	3.5498
CLDN3	3.52505
AIFM1	3.51881
STX17	3.51685
MRGPRD	3.5156
LRTM1	3.49559
GPR180	3.49504
SDC1	3.48293
NKG7	3.4784
LILRB2	3.47647
SYNGR2	3.46564
B4GALT2	3.45025
CAMK1G	3.44128
ETFDH	3.43692
ADRA1A	3.42472
BRSK1	3.41931
CRELD1	3.41083
P2RY11	3.40001
ITGAL	3.38758
TMEM186	3.3803
UBXN4	3.36775
C5aR	3.36761
SLC36A4	3.36721
CXCR2	3.36713
ATP2B2	3.36564
MCAR	3.36562
CYP1A1	3.36531
Tas2R9	3.36517
ATP5L	3.36483
CCDC67	3.36477
CLDN1	3.36469
CYB561D2	3.36367
ATP2B3	3.36345
CTAGE5	3.3632
TRPV2/VRL1	3.36318
FXYD6	3.36239
CXCR5	3.36239
TSPAN32	3.36205
CCDC141	3.36199
LNPEP	3.36101
TNFSF-15	3.35995
RNF182	3.35962
CAV3	3.35956
UQCC	3.35519
UQCR10	3.35468
FAM9C	3.35277
SPPL2A	3.35227
MDR1	3.34788
ZMYM5	3.3464
CFTR	3.34548
CSF2RA	3.344
ITGB6	3.34191
LNP1	3.33454
CAMK2D	3.33281
INO80C	3.32327
APLP1	3.32092
CD5	3.32053
RTP3	3.32006
AA2AR	3.31772
PNPLA8	3.31669
CDH18	3.31435
ADORA2A	3.31423
ERG/KCNH2	3.3119
ARL6IP5	3.31142
PLXDC2	3.25604
ST3GAL6	3.25425
ATP1B4	3.25197
HTR5A	3.24977
PLAUR	3.23219
PROS1	3.23182
C12orf69	3.21799
LY6K	3.21586
SLC10A7	3.21334
C15orf32	3.20715
FAM3A	3.20443
ABHD12	3.203
C16orf79	3.20233
UBA5	3.20165
LTB4R	3.2
NDN	3.19791
NOMO3	3.1865
SLC26A3	3.17302
SLC37A4	3.1567
SLC3A2	3.1409
LRCH1	3.12877
DNAJC10	3.12681
FAM54A	3.0635
OFCC1	3.06098
CLDN19	3.06039
CLCA2	3.06022
SYS1	3.04582
FCER1A	3.0455
CX3CR1	3.02411
ACVR1	3.02234
TOMM22	3.00562
PDZK1IP1	2.9945
ATP9B	2.99067
FCGR3A	2.92198
BMPR1A	2.87506
IL5Ra	2.87118
HBS1L	2.8678
VIPR1	2.84317
UPK1B	2.83752
DCST2	2.8362
TMEM215	2.83252
MC3R	2.81562
TMEM185A	2.81419
CDH6	2.80636
TMEM108	2.79524
CAMK4	2.7922
ATP1B2	2.79105
SSPN	2.78689
SLC25A30	2.78011
OPRD1	2.77267
SLC9A9	2.7654
MAN2A1	2.75111
UGT1A5	2.74891
CATSPER3	2.7364
GRM5	2.7286
FLT1	2.70804
FAM134C	2.70309
P2RY14	2.70304
C6	2.70304
SLC30A6	2.69861
CNIH1	2.69482
B4GALT4	2.69479
APPL2	2.69142
NUP43	2.69103
CLDN10	2.69034
TRIP6	2.68557
SLC6A1	2.68498
ATAD1	2.6689
GOLT1B	2.66769
YIPF1	2.66127
SLC16A13	2.65206
HOMER2	2.62734
GK2	2.62728
HRH4	2.62709
GABRB3	2.62705
STK17A	2.62634
TAAR8	2.62595
SPPL3	2.6253
FXYD5	2.62479
TAAR5	2.62463
SORT1	2.62461
STYK1	2.62136
TAAR6	2.62113
MEST	2.61976
HTR2A	2.61717
HRH3	2.60606
HRH2	2.60288
UPK3BL	2.59719
ADORA3	2.58048
KCNE1	2.57938
HTR6	2.55435
TAAR2	2.54756
HTR3B	2.54533
A4GALT	2.54439
GALNT1	2.54326
TECTA	2.54054
MC4R	2.52491
SLC25A40	2.51302
HTR7	2.50904
ITPRIPL1	2.5086
ITM2A	2.50661
VDAC3	2.49602
MCAM	2.49598
CEACAM1	2.49594
NSDHL	2.49593
ASIC1	2.48944
SLC35G5	2.48647
F2R	2.48593
CLPTM1L	2.48525
PVRL2	2.48216
HTR1F	2.475
ADRB3	2.47102
TMEM169	2.46969
ST8SIA2	2.46813
TMEM80	2.46598
CD300LF	2.4657
CLCN5	2.46294
CYYR1	2.46264
HHLA2	2.4582
GOLGA5	2.45409
C18orf1	2.44192
CD4	2.42992
PLOD2	2.42872
ROR1	2.40935
NAT8L	2.4093
RXFP3	2.40916
MS4A5	2.40913
EPCAM	2.40857
MPV17L	2.40739
SLC25A26	2.40346
ENDOD1	2.40205
CDCP1	2.40178
RYK	2.4015
UBA2	2.39996
RXFP2	2.39291
RRH	2.39045
SLC31A1	2.37912
NDFIP2	2.36942
ELOVL6	2.36588
EIF3L	2.35113
S1PR2	2.34564
TPTE	2.34423
BCS1L	2.34402
EMP3	2.33882
FZD5	2.33643
CYP3A43	2.33561
NTSR2	2.33053
EDA	2.33021
SLC35E3	2.32922
SLC25A44	2.31123
DOLK	2.3096
SLC29A2	2.30784
CREB3	2.30298
ANTXR1	2.29709
CXorf1	2.29536
RXFP4	2.29025
MGAT5B	2.286
GPR68	2.27608
PAQR5	2.27605
PPYR1	2.27533
NCBP2	2.27365
IL1R2	2.27255
TRHR	2.26402
TMEM66	2.26236
S1PR3	2.25806
CLK1	2.25345
BNIP3	2.25297
HTR4	2.25254
PCDHGC4	2.24183
ETNK1	2.21288
RCN3	2.21106
OSBPL8	2.20188
CEACAM8	2.19694
XPO5	2.19276
EBPL	2.18096
AAAS	2.17773
LMLN	2.17754
C5orf4	2.1727
PIGF	2.16258
PCDHB16	2.15555
CLCN3	2.15194
DCBLD1	2.14998
SLC22A17	2.14934
TMEM71	2.14528
CCR1	2.13988
LRP6	2.13925
GYPE	2.13431
TMPRSS11B	2.11307
GCNT2	2.11246
EVI2A	2.10934
RIC3	2.10499
FDFT1	2.10028
SLCO6A1	2.08491
TM4SF4	2.07827
FAAH	2.06605
ILVBL	2.05835
SLC40A1	2.05489
SLC43A1	2.05205
SLC25A21	2.04604
SORCS3	2.04174
KIR3DL1	2.03764
HSD17B7	2.03651
CD2	2.03366
DDX19B	2.00851
SLC12A9	1.99928
SLC39A14	1.99616
HBD	1.95783
GPR61	1.9578
SLC16A9	1.95772
MFSD1	1.95771
GPR155	1.95741
UBE3A	1.95741
GPR31	1.95725
GPR153	1.95698
TNFRSF14	1.95677
GPR26	1.95671
GPR151	1.95669
GPR158	1.95535
GPR27	1.95525
IKZF1	1.9539
DAPK2	1.95361
ADAM10	1.94897
ORMDL2	1.94833
DYRK2	1.94764
RPN2	1.94714
TRABD	1.93428
TNFRSF25	1.92706
GPR19	1.92414
SGK196	1.92318
ACSS2	1.92316
MGAT1	1.92271
HRH1	1.91378
CAMK1G	1.9125
NUDT7	1.91137
OR51B2	1.91122
OR10H1	1.9077
GP1BA	1.90665
ECEL1	1.8996
SDC3	1.89717
PAQR9	1.89229
MPP1	1.88802
BFAR	1.88462
SLC2A13	1.8829
EMD	1.87933
CNTN4	1.87611
TMEM209	1.85415
TDGF1	1.84366
TMEM64	1.83089
KMO	1.82923
ROR2	1.82442
NCKAP1	1.81824
VAPB	1.81484
IL12A	1.81364
POMT2	1.81202
HCN2	1.81106
PRR7	1.80467
ABCA2	1.80433
SLC35G6	1.80338
EMP2	1.80171
AGPAT2	1.79808
YIPF5	1.78956
NRXN3	1.78954
HOXC11	1.78948
GPR176	1.78947
HK1	1.78924
TNFRSF1A	1.78924
SIK3	1.78912
PEX10	1.78891
DPM2	1.78876
MAPKAPK3	1.7887
TMC8	1.78869
ADAM22	1.78767
CAMK1D	1.78759
CD1C	1.78712
FUZ	1.78656
LILRB5	1.78633
TMEM37	1.78288
BDNF	1.78279
FAM200A	1.78265
PAPD7	1.78229
PFN2	1.78177
RNF145	1.78139
DPY19L3	1.77153
RRM2	1.76597
GP2	1.76372
MAOA	1.76298
CD200R1	1.75233
UGT1A10	1.75079
ICOS	1.74958
OSM	1.74915
HIPK3	1.74855
CD81	1.74645
ENTPD2	1.7391
PRSS45	1.73789
PRAP1	1.7318
PKD2L2	1.72864
EFNB3	1.72728
CD7	1.72529
ASTN2	1.72468
BSCL2	1.72403
PLP1	1.72212
PCDHGA3	1.72061
DHRS9	1.71755
SLC47A2	1.70775
ST3GAL1	1.70623
IFITM3	1.6968
COX16	1.69433
SMPD2	1.68948
SLC35C1	1.68489
RHO	1.67961
GPR150	1.67623
GPR17	1.67568
ELOVL2	1.67378
LETM2	1.67208
HAVCR2	1.67061
SLC48A1	1.67059
C11orf41	1.66823
MPP2	1.66524
TMEM59	1.66049
CEP95	1.65641
TMEM180	1.65409
DUSP23	1.65352
RTN1	1.64983
EMR1	1.64699
CISD2	1.64321
TMCC3	1.64292
SCAMP1	1.64145
UGT2B17	1.63504
C7orf23	1.63461
DRAM2	1.63158
TMEM144	1.61772
TAS2R7	1.61317
SLC1A5	1.61166
MAS1L	1.60807
EPHA10	1.60323
CYP20A1	1.59915
GJC1	1.59903
NMUR1	1.59837
GAR1	1.58902
GPR1	1.58845
NDRG4	1.58775
AXL	1.57038
KCNIP2	1.55867
ADCYAP1R1	1.55646
ENTPD4	1.55609
TMEM139	1.55603
RNF26	1.55474
KIAA0494	1.54836
CXCR3	1.54421
SSTR2	1.54235
GPR37	1.53565
TMED7	1.53409
TMEM54	1.53386
CNIH2	1.52551
C16orf54	1.51763
QDPR	1.51211
RAD51B	1.50684
HLA-DPB1	1.50601
HTATIP2	1.50335
AGPAT5	1.50229
TMEM18	1.49879
LRAT	1.49705
ZDHHC2	1.49396
IFNAR1	1.47882
BET1	1.4781
CD79B	1.4779
TMEM165	1.46326
FXYD2	1.46049
KALRN	1.44525
ATP6AP1L	1.44516
CRTAM	1.44246
CLN5	1.44236
CNGA1	1.44205
TAAR1	1.44096
CNTNAP5	1.44041
KCNB2	1.43813
VAMP1	1.4287
LEPROTL1	1.42722
SPRN	1.41947
KIR2DL3	1.41938
SEC14L2	1.41683
SBK2	1.41644
SCD	1.41488
SRP54	1.4139
PQLC2	1.41385
SRP14	1.41273
ATP6V1G3	1.40664
CNTNAP1	1.40561
TEX29	1.40551
CRLF2	1.4035
SERF1B	1.39501
ARIH2OS	1.3942
ITPR2	1.39313
TSPAN1	1.39105
LRP8	1.38284
ADORA2B	1.3827
SBK3	1.38187
NDUFB5	1.38082
SDR42E2	1.37986
C5orf62	1.37575
PIEZO1	1.37378
KCNJ4	1.37102
SPRED1	1.37
FGFR1	1.36802
SLC22A12	1.36157
NDUFB3	1.35638
MFSD9	1.33821
TMEM98	1.33017
TMUB2	1.32779
OSTC	1.32214
CA12	1.32098
C18orf62	1.31674
SFT2D3	1.31035
GPR160	1.29355
NYNRIN	1.29054
VIPR2	1.27881
HCV_UI1063	1.26955
TMEM182	1.25792
GLRA2	1.25691
GIMAP2	1.2569
NDST2	1.2569
PRRT2	1.25607
DNAJB12	1.25569
CD19	1.25562
PIGO	1.25513
ICOSLG	1.25262
EFNB1	1.24822
SERP2	1.24713
NNT	1.24131
SLC25A3	1.23978
MR1	1.2387
INAFM1	1.2377
LPPR1	1.2361
PTPLB	1.23534
SENP2	1.23406
TYROBP	1.23193
TSPAN16	1.22997
ADCK5	1.22832
CHRM5	1.22736
SLC25A6	1.22217
TMPRSS7	1.21451
SLC6A7	1.21449
GABRA5	1.21442
RTP2	1.21441
SLC25A39	1.21431
C16orf92	1.21426
CNTD1	1.21425
SLC22A24	1.21424
RBL1	1.21392
TMX4	1.2139
TRDN	1.21358
KIAA0247	1.21228
MALL	1.2104
HIGD2B	1.20994
CLN8	1.20972
TDGF1	1.20883
PDPN	1.20713
LTBR	1.20713
GDE1	1.20713
GJB6	1.20639
CD300A	1.20634
MMD	1.20605
VAMP4	1.20599
C11orf75	1.20556
XKR3	1.20407
CD44	1.20334
BTC	1.20086
CLEC2B	1.19974
GPR84	1.19943
C14orf135	1.19931
SLC2A12	1.19827
EXT1	1.19712
ALPI	1.19598
CD96	1.19327
STARD3NL	1.19194
TMEM42	1.19182
LAIR1	1.19032
LAMP5	1.18867
THY1	1.18799
HLA-DRB1	1.18685
C22orf32	1.18682
CD300LB	1.1859
TMEM199	1.18566
PEMT	1.18321
ART3	1.18268
C2orf28	1.18201
NAT8B	1.18187
HLA-DQB1	1.18089
SEC11A	1.18089
SEMA7A	1.18026
ABCA5	1.18016
SLC39A13	1.1799
TMEM184C	1.1773
CD24	1.17626
RNF5	1.17501
FKBP11	1.17046
AGPAT2	1.16744
SCD5	1.16515
VCAM1	1.16252
MFI2	1.16176
SPCS1	1.16143
SERPING1	1.16097
C17orf78	1.1601
SIGMAR1	1.15951
PCDHGA8	1.15577
TCIRG1	1.15453
STK17B	1.15336
KIR3DL1	1.15331
SIGLEC14	1.15194
SERPINA2	1.15189
SERPINB13	1.15173
HIV_UI1991	1.1509
STX2	1.15037
STS	1.14973
BNIP3L	1.14465
ATG9A	1.14361
SIGLEC8	1.14012
NRSN2	1.13996
LAPTM4B	1.1393
PODXL2	1.13827
SLC25A16	1.13742
TMEM218	1.13625
LRRC8A	1.13345
SFT2D1	1.13291
SHISA9	1.13181
B3GALNT1	1.13062
CLDN16	1.13025
CNTNAP4	1.12813
KCNK12	1.12691
STEAP3	1.12635
FLT3	1.12525
GYPC	1.11755
SCARA5	1.11574
CD6	1.1139
TMEM180	1.11238
GSG1L	1.11203
GPR21	1.10856
SEC11C	1.10243
STX5	1.0804
TNF	1.08038
SLC27A3	1.07712
MAD2L1	1.07613
SUN5	1.0685
SLC30A9	1.06838
P2RX1	1.06402
KCNS3	1.05779
TMEM220	1.05779
TRIQK	1.05779
IL12RB1	1.05729
LAMP3	1.05707
SYT5	1.05702
KIAA1524	1.05673
TMEM14B	1.05524
SLC6A5	1.0526
CXADR	1.04839
LRFN4	1.04827
IL20RA	1.04753
FSHR	1.0453
PTPRN	1.04484
PTH2R	1.0444
SLC4A8	1.04416
METTL21A	1.04407
GABRQ	1.04158
BMPR1A	1.04069
MFSD4A	1.0405
GALNT2	1.04033
B3GALNT2	1.04
C5orf28	1.03684
DPM3	1.03678
TRIM27	1.03078
SLAMF7	1.03072
TMTC1	1.0292
IZUMO1	1.02572
IFITM10	1.02385
REEP2	1.01898
ECE2	1.0152
MAGT1	1.01499
GPM6B	1.01426
FAM70A	1.01011
TMEM39B	1.00831
PGAP2	1.00465
IRS1	1.00273
GRID1	0.999125
YIF1B	0.998833
LYZL1	0.992736
NSG1	0.987745
EPHA7	0.980735
LHFPL4	0.97621
DIABLO	0.973755
SDC2	0.973302
GZMK	0.973064
SGMS1	0.971867
CABP7	0.970004
LILRB1	0.968687
LAPTM5	0.967013
LST1	0.965434
SLAMF8	0.960677
MBTPS1	0.956533
PLA2G16	0.954181
IZUMO2	0.953741
HSPD1	0.953403
PEX11G	0.94972
TMEM144	0.94598
PTGER3	0.943128
ARL6IP6	0.942321
ACSM4	0.940285
LAPTM4A	0.939328
ERMP1	0.930469
TLR8	0.924282
MGARP	0.918555
LRRN4CL	0.916301
COL17A1	0.914178
KCNG4	0.912105
UQCR11	0.909725
RNF24	0.909523
SCN4B	0.907548
CD52	0.907031
CDKAL1	0.889789
MCOLN3	0.884431
LRRC32	0.876922
AMIGO2	0.872078
SLC25A41	0.872076
NID2	0.872076
IL1RAP	0.871798
ST3GAL5	0.871671
DERL2	0.871647
SLC38A7	0.871485
GPR6	0.870736
SYP	0.870644
FCRLB	0.870629
BTN2A1	0.86916
ITM2B	0.866559
HOMER1	0.866298
TMEM231	0.865933
PTH1R	0.865039
PPAP2A	0.864777
SLC25A5	0.864339
AQP1	0.864229
FAM134B	0.862929
STEAP1B	0.862027
DYNAP	0.860802
SURF1	0.860222
MAGT1	0.856752
TMEM206	0.855848
P2RX5	0.853841
TIGIT	0.850337
HLA-DOA	0.847624
SCN2B	0.847199
ST6GALNAC1	0.846225
CSMD1	0.84619
HCV_UI1844	0.846092
C17orf74	0.844576
TAS2R46	0.844394
KIRREL3	0.844375
IL22RA1	0.843939
SLC16A6	0.843835
SIT1	0.843817
SLAMF9	0.843754
DENV_UI744	0.843424
TBC1D3I	0.843216
TBC1D3	0.842967
UPK2	0.840435
MCTP2	0.839339
SLC17A1	0.839156
ST6GALNAC2	0.839031
SRP72	0.837064
LRRC8C	0.836486
SLC10A5	0.83627
SLC16A5	0.835825
KCNK18	0.833847
TAPT1	0.833619
FNDC10	0.833172
GBA2	0.828652
SLC17A3	0.82865
TMEM171	0.82865
PSD2	0.828412
PEMT	0.828302
DRAM1	0.828282
BSG	0.828143
MAN1B1	0.827421
GPR34	0.826147
HIV_UI1274	0.82491
EBP	0.823688
TMEM150A	0.822606
DNAJB12	0.82238
ARMC10	0.822004
GGTLC1	0.82079
BIK	0.820014
TRPM8	0.819077
SPTB	0.81846
ICAM2	0.81547
D4S234E	0.815216
MYH9	0.81469
FA2H	0.812958
TBC1D3K	0.809334
LHFPL5	0.807587
BTN3A3	0.807219
SYNGR3	0.806178
TXNDC15	0.806047
NEGR1	0.80441
STX5	0.802426
ADRB2	0.802424
IGSF6	0.802424
ADORA3	0.802208
UBE2J1	0.802108
SLC35C2	0.80209
SLC16A10	0.801963
PGAP3	0.801308
LEMD1	0.80015
TMEM68	0.797916
C18orf1	0.796932
AQP3	0.796727
TMEM177	0.796385
KCNA6	0.795281
SYNPR	0.794575
MMP14	0.793161
GCNT3	0.792621
IL12RB2	0.792283
HSD11B2	0.792281
KISS1R	0.792276
HACD4	0.792275
TAS2R40	0.792255
C16orf62	0.792255
TMEM11	0.792245
TAS2R39	0.792227
GYPC	0.792213
TGFBR1	0.792208
TAS2R19	0.792208
TAS2R5	0.792118
TM7SF3	0.792112
C14orf180	0.792022
KL	0.792002
KDR	0.791693
IGFALS	0.791649
KCNC4	0.791603
CACNA1G	0.79157
C11orf80	0.790699
GDPD1	0.790438
LGR4	0.790203
TBXA2R	0.790001
LAG3	0.789935
SGCE	0.789728
LGR6	0.788828
TSPAN18	0.78815
KIT	0.787751
CD79A	0.787571
ICAM3	0.787069
ELOVL1	0.784901
TMEM161A	0.783253
C5orf4	0.782918
CD93	0.782783
LCTL	0.779609
SLC22A7	0.77941
C2CD2L	0.7773
METTL21B	0.772689
NSMCE3	0.772495
SV2B	0.7715
HTR3D	0.771214
FCGR2A	0.770545
LRRTM1	0.76995
TACR2	0.769663
HACD1	0.765411
B41_UI1863	0.764828
ITGB7	0.762215
FXYD1	0.762144
ICMT	0.761762
LYVE1	0.760563
C11orf87	0.760532
SLC35A2	0.759594
TMEM174	0.759278
TMUB1	0.757709
MUC15	0.757468
ALG2	0.755145
VN1R3	0.754896
FAM171B	0.752791
IL10RB	0.750525
B3GAT3	0.750202
FGFRL1	0.748776
TRIM55	0.745868
FAM3C	0.742254
MTFP1	0.740098
CD302	0.73924
MMGT1	0.737823
SLC22A5	0.735138
PTPRB	0.732966
BAK1	0.732644
ITGA2	0.730266
TMEM69	0.727657
SNX27	0.726873
TMEM59	0.726638
TMED5	0.726199
CLDND2	0.724525
MC3R	0.721234
TAS2R50	0.719847
NDUFB11	0.718395
TMEM14B	0.718207
CYSTM1	0.717579
RTP4	0.716485
SLC22A16	0.71433
TMPRSS12	0.714227
TOMM5	0.710962
MICU1	0.708353
RNF130	0.702816
MLANA	0.698746
IL25	0.697611
PLPP7	0.695545
ANO3	0.695535
MARVELD1	0.695233
LY6H	0.695223
LYPD8	0.695188
MAPKAPK2	0.695003
FAM9C	0.694962
POLR1E	0.694887
PLSCR5	0.694747
PNPLA3	0.69419
MBOAT4	0.692609
AQP2	0.691105
MAGOH	0.690984
MAPKAPK5	0.690733
GJB4	0.689779
ADGRG2	0.689615
PLIN1	0.689486
VNN1	0.689233
SLC16A11	0.686748
ST6GALNAC4	0.682289
PPM1L	0.675555
C10orf111	0.67443
METTL7B	0.655729
KCNV1	0.654318
TMEM179	0.654318
LRP3	0.654314
IQCF5	0.654309
ZDHHC24	0.654303
SLC4A3	0.654303
XKR4	0.654287
WDR17	0.654276
ZNRF3	0.654226
SLC45A3	0.654171
MED23	0.65416
PLXNC1	0.654058
PIGW	0.654049
PISD	0.65402
LETM1	0.653986
KREMEN2	0.653935
SLC7A5	0.653917
PLXNA3	0.653866
CD48	0.653683
TMEM198	0.653653
SLC39A5	0.653425
MICU3	0.653145
MFSD12	0.652994
MIEF1	0.652368
TSPAN5	0.651812
CHST15	0.651811
HLA-DRB1	0.651811
LTC4S	0.651759
HPS1	0.651695
PVRIG	0.651642
CHST8	0.651632
GPX8	0.651564
SLC35A4	0.651213
ITPRIP	0.650617
ABCA8	0.650591
PLA2G2F	0.650516
CD8B	0.6505
PLXNB3	0.650306
SLC31A2	0.649388
VSIG10	0.649374
IQCF3	0.649373
TMC1	0.649266
SLC34A2	0.649064
ETFA	0.649055
MANSC4	0.649018
ST6GAL1	0.648857
SLC25A10	0.648747
FCGR2B	0.648562
P2RX1	0.647965
WBSCR28	0.647583
MGAT1	0.647124
TMEM182	0.646817
SLC5A12	0.645803
SULT1A1	0.645338
ABHD2	0.644951
MS4A12	0.644091
KCNS2	0.64141
VPREB1	0.641402
RNF175	0.641226
SLC35D3	0.640108
KLRG1	0.637073
SLC44A1	0.636089
SLC45A2	0.631868
KCNJ8	0.630199
TMEM56	0.629864
IL1RL1	0.62877
DNAJC1	0.627018
TIMM21	0.623311
TMEM66	0.622877
CD244	0.622061
SLC20A1	0.620007
ITM2B	0.619728
FAAH2	0.619727
CLIC5	0.619727
SLC16A4	0.619627
SFXN3	0.619582
ERLIN1	0.619573
LRRTM4	0.619515
UPK3B	0.619213
SLC2A5	0.618678
HAVCR2	0.617643
LYPD3	0.617187
LIME1	0.617091
SLC25A17	0.616932
APOM	0.616561
ORMDL3	0.616419
NT5E	0.61609
MAG	0.61543
PLPPR4	0.615141
SPTLC2	0.614175
SUSD4	0.614156
GAL3ST1	0.613822
PIK3IP1	0.61308
GPRC5D	0.612906
ENPP5	0.610767
PEX16	0.610608
ELK3	0.60868
C3orf17	0.608679
FCRLA	0.608677
GPR101	0.608677
SLC13A3	0.608668
FMNL1	0.608668
FLRT2	0.608663
BMPR2	0.608655
FCN1	0.608649
IL1RAPL1	0.608647
AMFR	0.608646
ABCC4	0.608606
IL6ST	0.608603
SMCR7	0.608562
TMCO7	0.608553
TSPAN12	0.608413
FAF2	0.608393
ALG14	0.608372
TMPO	0.608357
GDAP1L1	0.607961
LYZL2	0.607736
DAPK3	0.607644
MTHFD1L	0.607613
TPM1	0.60711
LMBR1	0.606618
ABCG5	0.606413
TMCO4	0.606306
FAS	0.606195
KIR2DL1	0.605997
DNPEP	0.604444
C7orf34	0.602876
CCPG1	0.601885
PCDHA6	0.601807
CD207	0.599823
FAM57A	0.599615
MAPKAPK3	0.599237
SLC35A1	0.598302
FZD7	0.598296
DNAH2	0.598241
SYNDIG1L	0.597729
FKBP8	0.597191
KCNH6	0.594724
ERBB3	0.594701
NGLY1	0.594509
CCR1	0.593991
C2orf18	0.593924
VANGL1	0.589689
EMCN	0.589196
YIPF6	0.58912
SCARB1	0.587113
XCR1	0.586005
CCR9	0.579957
IL18R1	0.578506
BET1L	0.578295
VKORC1	0.577432
MTDH	0.576349
HFE	0.57393
C6orf10	0.573196
PLXNB2	0.572266
SLC16A14	0.565614
SHISA2	0.558797
ATP6V0C	0.554771
IZUMO1R	0.553943
SECTM1	0.546852
VN1R1	0.543461
LRRN2	0.542162
IL15	0.539109
PIRT	0.537336
KIAA0319L	0.523275
ERVW-1	0.523101
TERT	0.517632
TMEM31	0.485565
C20orf141	0.471857
BTNL3	0.442692
TMEM87A	0.442635
LILRB4	0.442614
RNF5	0.442504
GALNTL2	0.442308
GPR182	0.44193
OR2L13	0.441762
C6orf89	0.441728
CEACAM3	0.441669
C3orf18	0.441481
UNC93A	0.44136
CERS3	0.441117
C9orf91	0.440647
RTN3	0.440524
ERMAP	0.440249
PRNP	0.43939
PPAPDC1B	0.439331
SLC38A2	0.43468
CD69	0.433293
SLC22A6	0.433018
LANCL1	0.43115
BSCL2	0.430332
ADAM32	0.429895
MS4A15	0.42749
UNC50	0.426039
PEX11A	0.424761
PPM1A	0.421647
KIRREL	0.417098
DGAT2	0.403206
FAM200A	0.318736
SLC7A2	0.318735
ALG1	0.318734
CLDN7	0.318734
ELMOD1	0.318733
NDRG2	0.318732
YIPF7	0.318731
WDR33	0.318731
C7orf42	0.318731
PSMD2	0.318725
LECT1	0.318725
GPR83	0.318719
ZDHHC20	0.318695
ERGIC3	0.318689
UBAC2	0.318633
LYNX1	0.318587
TTYH2	0.318394
GDPD5	0.318123
LINGO1	0.317737
EPHA4	0.317209
KITLG	0.317052
PVRL1	0.316648
MPPE1	0.31656
CHIC2	0.31342
CADM3	0.24086
SPTLC1	0.24086
GPR15	0.24086
STOML2	0.24086
GABRG1	0.24086
TIE1	0.240859
ACVR1B	0.240859
IFI30	0.240858
ITGB5	0.240858
POLR1E	0.240858
TSSK1B	0.240856
PCDHA5	0.240856
CHST12	0.240853
SYVN1	0.240853
C7orf45	0.240844
PLIN5	0.240843
C10orf58	0.240841
SLITRK4	0.24084
C11orf41	0.240816
TYRO3	0.240802
MFSD3	0.240796
NCKIPSD	0.240794
FAM35A	0.240763
ACBD5	0.240732
PNPLA6	0.240713
HYAL2	0.240596
CCDC56	0.240496
FGFR1	0.240428
STK17B	0.240199
ATXN3	0.240131
PNKD	0.23997
NAGPA	0.239956
OPRL1	0.239917
LRCH3	0.239597
SLC39A13	0.238542
FCGR1A	0
CD19	0
TMEM178B	0
ADRB2	0
RNF148	0
LRRC19	0
SEMA6B	0
KCNC2	0
DGCR2	0
FAM134B	0
SIGLEC7	0
SEC62	0
SDR42E1	0
XKR8	0
REEP3	0
MRGPRX3	0
NPFFR2	0
GALNTL6	0
GPR52	0
IL10RA	0
ITGA4	0
BTNL9	0
PCDHA2	0
KIR2DL4	0
FKRP	0
TRPV4	0
APOL6	0
TMEM252	0
XCR1	0
FOLR1	0
SLC8B1	0
AGTR1	0
SLC7A14	0
CDH3	0
TMEM170B	0
hsK2P4.1	0
GJA3	0
TNFRSF11A	0
CLDN9	0
JKAMP	0
VOPP1	0
C18orf62	0
OR5L1	0
MRGPRX4	0
GAP43	0
PNKD	0
Tas2R4	0
APCDD1	0
OR3A1	0
ENaC beta	0
PC	0
MS4A3	0
PLPP1	0
UNC5C	0
P2Y6	0
GALC	0
TMCC1	0
TRAF3IP3	0
TMEM243	0
Tas2R3	0
IGSF21	0
PLET1	0
PTPRR	0
SLC30A7	0
STX4	0
ADAM9	0
KCNV2	0
P2Y4	0
HTR2B	0
TMED7	0
PCDHB5	0
CCR2	0
FCRL1	0
GPR152	0
VNN3	0
SLC16A7	0
FAM176C	0
KCNJ10	0
C16orf5	0
ASPHD2	0
PIGB	0
TACSTD2	0
SCNN1A	0
ZACN	0
MFSD8	0
GPA33	0
TMEM210	0
TMEM65	0
SLC10A1	0
CADM1	0
CACNG2	0
MPZL2	0
SLC2A4	0
TIMM50	0
FAM171A1	0
MBOAT1	0
TMCO5A	0
PLD6	0
ASIC4	0
BTN1A1	0
LRRTM4	0
DDX19A	0
ST6GAL2	0
PTPN5	0
C1orf27	0
LRRC37B	0
HSD3B2	0
TMEM257	0
EIF2AK3	0
ST3GAL3	0
TSPAN16	0
GPR39	0
ACSS3	0
NOX5	0
SLC15A1	0
VSTM4	0
MBV_UI1409	0
TMPRSS5	0
TRIP6	0
SCAMP4	0
MTUS1	0
ADAM23	0
ACVR2B	0
LRRTM2	0
SEMA4C	0
CCDC126	0
POPDC2	0
CLCA4	0
TNMD	0
HPN	0
YIPF3	0
CTAGE6P	0
HSD3B7	0
PLPP4	0
C4orf34	0
CHST9	0
SLCO1B1	0
TSPAN14	0
CNGA2	0
TOMM40	0
SLC39A11	0
PLTP	0
SLC30A1	0
TMEM82	0
KCNK3	0
TMEM154	0
PFDN1	0
SLC25A48	0
CORO7	0
BAK1	0
TACR3	0
KCTD14	0
KIR3DL3	0
TSC1	0
SEMA4D	0
EVI5L	0
EBOV_UI1746	0
CD22	0
SLC5A11	0
SLC2A5	0
ALDH16A1	0
ZDHHC24	0
ADIPOR2	0
RAET1E	0
UGT1A4	0
TNFSF13	0
HTR1B	0
LAMTOR4	0
NDUFA4L2	0
TMC7	0
TP53	0
BANP	0
CREB3L1	0
FCRL4	0
MICAL2	0
ZMYND11	0
SLC25A11	0
GRIA1	0
CLDN5	0
TSPAN4	0
ITLN1	0
SLC39A6	0
CNGA3	0
LASV_UI1405	0
GDPD5	0
LINC00301	0
SIGLEC6	0
DERL3	0
POPDC3	0
ACVR1B	0
C15orf44	0
KLRB1	0
UBE2I	0
FAM57B	0
CADM2	0
PDLIM5	0
LPAR1	0
GPAM	0
CLCN1	0
PCDHB15	0
LYPD2	0
ABHD3	0
AOC3	0
BNIP2	0
ADCY5	0
EPS8	0
DENND4B	0
RFT1	0
SPRED2	0
CSPG5	0
ACSM6	0
CACNG5	0
KCND1	0
CD300LG	0
SNN	0
TLR5	0
DSC1	0
Langerin	0
GP5	0
UGT2B17	0
TM2D2	0
ABCC1	0
SGPL1	0
AGPAT5	0
KCNMA1	0
CSPG4	0
CALM2	0
ACVR1C	0
TMEM120B	0
MRAP	0
JUNV_UI1406	0
CYP4A11	0
DENND1B	0
ATP11C	0
NAT14	0
TMEM50A	0
C10orf128	0
UBXN8	0
ATP8B2	0
PAPOLA	0
GP1BB	0
TAF1D	0
ANKRD46	0
DCC	0
ATL2	0
CD63	0
FAM18B2	0
GPNMB	0
CAMK2D	0
GRIA4	0
DPY19L2P2	0
IL2RB	0
ERN1	0
C19orf42	0
DSCAML1	0
Tas1R2	0
PTRH2	0
SLC14A1	0
ACPP	0
NUPL2	0
EDNRB	0
CLEC14A	0
IFNGR1	0
ATP5G1	0
CHRM1	0
NBAS	0
CD74	0
ARSD	0
MS4A4A	0
UCP2	0
TREM1	0
TMED2	0
MANBAL	0
GRIA3	0
CAMK1	0
CD177	0
TMEM62	0
SLC8A2	0
GPR174	0
CALR	0
NRSN1	0
C5orf62	0
HFE	0
ATP6V0A4	0
VAMP3	0
GRIK1	0
SLC22A18	0
IYD	0
OPN1MW	0
SLITRK6	0
BACE	0
PAPPA2	0
SYT12	0
SLC8A1	0
CYP19A1	0
MYCT1	0
EDNRA	0
TNFRSF13C	0
WDR85	0
CLDN20	0
MSR1	0
TM9SF3	0
G6PC	0
CYBRD1	0
DCSTAMP	0
SLC46A1	0
IL12B	0
ATF7	0
C12orf59	0
CCL2	0
PCDHB10	0
MLL5	0
PKP2	0
C18orf1	0
TRIM13	0
CA14	0
TRPC7	0
LRRC25	0
SORCS2	0
SMO	0
GRM1	0
OCLM	0
NTM	0
SCN3B	0
C19orf6	0
S100A10	0
TUBA8	0
CYSLTR1	0
MPZ	0
ENTPD1	0
NFAM1	0
CFTR	0
TSPAN10	0
SLC4A5	0
ATG9B	0
SSTR4	0
CNIH4	0
BRP44	0
KCNJ15	0
ADORA3	0
PPP2R4	0
LRP10	0
DPP10	0
SOAT1	0
EMC4	0
FCGRT	0
S1PR4	0
CD97	0
OR1D4	0
GPR10	0
HHATL	0
NIF3L1	0
ERBB4	0
GK	0
STX3	0
SLC25A22	0
TMEM110	0
CYB5A	0
ADAM30	0
C3orf75	0
SPAG11B	0
CASC4	0
OXGR1	0
DNAJC19	0
IFI6	0
RET	0
SPNS2	0
KLRD1	0
ISLR2	0
NPC1L1	0
MFN1	0
NECTIN2	0
CD320	0
GALNT18	0
UST	0
SLC27A3	0
GPRC5C	0
CATSPERD	0
GIMAP4	0
FCRL5	0
GRAMD4	0
TRAT1	0
MAN1B1	0
PCDHB9	0
HIV_UI2136	0
CLSTN3	0
C2orf65	0
SNX31	0
ABCB9	0
CLDN8	0
SLC5A6	0
GSTCD	0
HTR2C	0
SPINT1	0
CLRN3	0
TMED3	0
TNFRSF25	0
DAD1	0
CLEC4M	0
SRP19	0
FAM82A1	0
SLC22A4	0
VAMP8	0
BCAN	0
MOGAT2	0
CNST	0
MFSD5	0
SLC37A2	0
DRD2	0
SERTM1	0
PLA2G15	0
SMPD3	0
C20orf24	0
VEGFC	0
HIGD1A	0
RELT	0
ADRA2C	0
ROBO3	0
NPPC	0
CD83	0
KCNJ5	0
TMEM74	0
YKT6	0
P2RY12	0
CHRM3	0
RBP2	0
CTCFL	0
FAM209A	0
SLC17A5	0
FCAMR	0
CLDN25	0
OR2C3	0
HAS2	0
LILRA5	0
FAM69B	0
LRIT1	0
CCR10	0
NKPD1	0
RDH11	0
ABCB6	0
RANBP17	0
HIATL2	0
SEMA6C	0
TMEM190	0
CHRNB1	0
CLDN23	0
CLEC2A	0
DSG1	0
CD274	0
JAM2	0
TMEM92	0
CATSPERD	0
ACP5	0
GALNT13	0
ROS1	0
SFTPC	0
PCNXL2	0
TMEM8C	0
PLPP6	0
FAM176A	0
SLC2A9	0
TMEM183A	0
ABCB8	0
CASR	0
PSKH1	0
SIGIRR	0
GRIK3	0
TMIGD3	0
ATP6V0A2	0
PSEN2	0
TMEM126B	0
RSV_UI1672	0
FCMR	0
CHRNG	0
SIGLEC10	0
KCNN1	0
C9orf11	0
HLA-E	0
GPR148	0
SAMD8	0
CD4	0
SLC9B1	0
ST8SIA5	0
EPB41L3	0
SGCZ	0
[truncated: 3,930 more rows]
