# Supplementary material for: The third-generation anti-CD30 CAR T-cells specifically homing to the tumor and mediating powerful antitumor activity
Source: Sci Rep. 2022 Jun 21;12:10488. doi: 10.1038/s41598-022-14523-0 (PMC9213494; doi:10.1038/s41598-022-14523-0)
Supplement: Supplementary file 6 — Supplementary Table 2. [file 41598_2022_14523_MOESM6_ESM.xlsx]

## Sheet: Integration sites
Table S2：The lentiviral integration sites of the anti-CD30 CAR T
Sample	Chr	POS	ID	REF	ALT	Func.refGene	Gene.refGene	GeneDetail.refGene	ExonicFunc.refGene	AAChange.refGene	cpgIslandExt	cosmic70	SuportReadsNumber	Gene1_info	Gene1_link	Gene2_info	Gene2_link	Gene1 name	Gene1_Primary site:Mutation ID(cosmic)	Gene2 name	Gene2_Primary site:Mutation ID(cosmic)
S3	chr2	33141309	chr2	33141309	1_1	ncRNA_intronic	LINC00486	.	.	.	.	.	11	https://www.genecards.org/cgi-bin/carddisp.pl?gene=LINC00486
S3	LTR	353	LTR	353	1_2	intergenic	NONE;NONE	dist=NONE;dist=NONE	.	.	.	.	11
S3	chr2	33141298	chr2	33141298	2_1	ncRNA_intronic	LINC00486	.	.	.	.	.	11	https://www.genecards.org/cgi-bin/carddisp.pl?gene=LINC00486
S3	LTR	270	LTR	270	2_2	intergenic	NONE;NONE	dist=NONE;dist=NONE	.	.	.	.	11
S3	chr2	33141297	chr2	33141297	3_1	ncRNA_intronic	LINC00486	.	.	.	.	.	36	https://www.genecards.org/cgi-bin/carddisp.pl?gene=LINC00486
S3	LTR	301	LTR	301	3_2	intergenic	NONE;NONE	dist=NONE;dist=NONE	.	.	.	.	36
S3	chr2	33141490	chr2	33141490	4_1	ncRNA_intronic	LINC00486	.	.	.	.	.	7	https://www.genecards.org/cgi-bin/carddisp.pl?gene=LINC00486
S3	LTR	300	LTR	300	4_2	intergenic	NONE;NONE	dist=NONE;dist=NONE	.	.	.	.	7
S3	chr12	49578247	chr12	49578247	5_1	downstream	TUBA1A	.	.	.	.	.	4	TUBA1A:Microtubules of the eukaryotic cytoskeleton perform essential and diverse functions and are composed of a heterodimer of alpha and beta tubulins. The genes encoding these microtubule constituents belong to the tubulin superfamily, which is composed of six distinct families. Genes from the alpha, beta and gamma tubulin families are found in all eukaryotes. The alpha and beta tubulins repres…	https://www.genecards.org/cgi-bin/carddisp.pl?gene=TUBA1A			TUBA1A	stomach:COSM147499;upper_aerodigestive_tract:COSM122173
S3	LTR	304	LTR	304	5_2	intergenic	NONE;NONE	dist=NONE;dist=NONE	.	.	.	.	4
S4	chr2	33141300	chr2	33141300	6_1	ncRNA_intronic	LINC00486	.	.	.	.	.	6	https://www.genecards.org/cgi-bin/carddisp.pl?gene=LINC00486
S4	LTR	335	LTR	335	6_2	intergenic	NONE;NONE	dist=NONE;dist=NONE	.	.	.	.	6
S4	chr2	33141306	chr2	33141306	7_1	ncRNA_intronic	LINC00486	.	.	.	.	.	5	https://www.genecards.org/cgi-bin/carddisp.pl?gene=LINC00486
S4	LTR	234	LTR	234	7_2	intergenic	NONE;NONE	dist=NONE;dist=NONE	.	.	.	.	5
S4	chr2	33141309	chr2	33141309	8_1	ncRNA_intronic	LINC00486	.	.	.	.	.	21	https://www.genecards.org/cgi-bin/carddisp.pl?gene=LINC00486
S4	LTR	271	LTR	271	8_2	intergenic	NONE;NONE	dist=NONE;dist=NONE	.	.	.	.	21
S4	chr2	33141299	chr2	33141299	9_1	ncRNA_intronic	LINC00486	.	.	.	.	.	49	https://www.genecards.org/cgi-bin/carddisp.pl?gene=LINC00486
S4	LTR	318	LTR	318	9_2	intergenic	NONE;NONE	dist=NONE;dist=NONE	.	.	.	.	49
S4	chr2	33141484	chr2	33141484	10_1	ncRNA_intronic	LINC00486	.	.	.	.	.	6	https://www.genecards.org/cgi-bin/carddisp.pl?gene=LINC00486
S4	LTR	314	LTR	314	10_2	intergenic	NONE;NONE	dist=NONE;dist=NONE	.	.	.	.	6
S4	chr2	33141509	chr2	33141509	11_1	ncRNA_intronic	LINC00486	.	.	.	.	.	8	https://www.genecards.org/cgi-bin/carddisp.pl?gene=LINC00486
S4	LTR	311	LTR	311	11_2	intergenic	NONE;NONE	dist=NONE;dist=NONE	.	.	.	.	8
S4	chr2	33141594	chr2	33141594	12_1	ncRNA_intronic	LINC00486	.	.	.	.	.	4	https://www.genecards.org/cgi-bin/carddisp.pl?gene=LINC00486
S4	LTR	242	LTR	242	12_2	intergenic	NONE;NONE	dist=NONE;dist=NONE	.	.	.	.	4
S4	chr12	49578247	chr12	49578247	13_1	downstream	TUBA1A	.	.	.	.	.	9	TUBA1A:Microtubules of the eukaryotic cytoskeleton perform essential and diverse functions and are composed of a heterodimer of alpha and beta tubulins. The genes encoding these microtubule constituents belong to the tubulin superfamily, which is composed of six distinct families. Genes from the alpha, beta and gamma tubulin families are found in all eukaryotes. The alpha and beta tubulins repres…	https://www.genecards.org/cgi-bin/carddisp.pl?gene=TUBA1A			TUBA1A	stomach:COSM147499;upper_aerodigestive_tract:COSM122173
S4	LTR	304	LTR	304	13_2	intergenic	NONE;NONE	dist=NONE;dist=NONE	.	.	.	.	9
S4	chr22	40553133	chr22	40553133	17_1	intronic	TNRC6B	.	.	.	.	.	4	https://www.genecards.org/cgi-bin/carddisp.pl?gene=TNRC6B			TNRC6B	upper_aerodigestive_tract:COSM5983067;liver:COSM4923789;breast:COSM5209952;large_intestine:COSM5826124;haematopoietic_and_lymphoid_tissue:COSM6209151;skin:COSM5600705;pancreas:COSM4999027;oesophagus:COSM4973676;large_intestine:COSM5164778;breast:COSM6196106;skin:COSM5600705;breast:COSM5217348;large_intestine:COSM5158156;skin:COSM5393709;skin:COSM5600705;prostate:COSM5573713;liver:COSM6316264;live…
S4	LTR	275	LTR	275	17_2	intergenic	NONE;NONE	dist=NONE;dist=NONE	.	.	.	.	4
S5	chr1	39624027	chr1	39624027	7_1	intronic	MACF1	.	.	.	.	.	6	MACF1:This gene encodes a large protein containing numerous spectrin and leucine-rich repeat (LRR) domains. The encoded protein is a member of a family of proteins that form bridges between different cytoskeletal elements. This protein facilitates actin-microtubule interactions at the cell periphery and couples the microtubule network to cellular junctions. Alternative splicing results in multipl…	https://www.genecards.org/cgi-bin/carddisp.pl?gene=MACF1			MACF1	lung:COSM6126267;endometrium:COSM909301;oesophagus:COSM4975091;large_intestine:COSM6705719;large_intestine:COSM5478612;large_intestine:COSM6045189;breast:COSM3805156;kidney:COSM4188930;large_intestine:COSM4007814;kidney:COSM464579;lung:COSM6063168;upper_aerodigestive_tract:COSM6449676;large_intestine:COSM1342495;kidney:COSM464590;endometrium:COSM909177;haematopoietic_and_lymphoid_tissue:COSM41721…
S5	LTR	297	LTR	297	7_2	intergenic	NONE;NONE	dist=NONE;dist=NONE	.	.	.	.	6
S5	chr1	39623976	chr1	39623976	8_1	intronic	MACF1	.	.	.	.	.	10	MACF1:This gene encodes a large protein containing numerous spectrin and leucine-rich repeat (LRR) domains. The encoded protein is a member of a family of proteins that form bridges between different cytoskeletal elements. This protein facilitates actin-microtubule interactions at the cell periphery and couples the microtubule network to cellular junctions. Alternative splicing results in multipl…	https://www.genecards.org/cgi-bin/carddisp.pl?gene=MACF1			MACF1	lung:COSM6126267;endometrium:COSM909301;oesophagus:COSM4975091;large_intestine:COSM6705719;large_intestine:COSM5478612;large_intestine:COSM6045189;breast:COSM3805156;kidney:COSM4188930;large_intestine:COSM4007814;kidney:COSM464579;lung:COSM6063168;upper_aerodigestive_tract:COSM6449676;large_intestine:COSM1342495;kidney:COSM464590;endometrium:COSM909177;haematopoietic_and_lymphoid_tissue:COSM41721…
S5	LTR	330	LTR	330	8_2	intergenic	NONE;NONE	dist=NONE;dist=NONE	.	.	.	.	10
S5	chr1	39624062	chr1	39624062	9_1	intronic	MACF1	.	.	.	.	.	8	MACF1:This gene encodes a large protein containing numerous spectrin and leucine-rich repeat (LRR) domains. The encoded protein is a member of a family of proteins that form bridges between different cytoskeletal elements. This protein facilitates actin-microtubule interactions at the cell periphery and couples the microtubule network to cellular junctions. Alternative splicing results in multipl…	https://www.genecards.org/cgi-bin/carddisp.pl?gene=MACF1			MACF1	lung:COSM6126267;endometrium:COSM909301;oesophagus:COSM4975091;large_intestine:COSM6705719;large_intestine:COSM5478612;large_intestine:COSM6045189;breast:COSM3805156;kidney:COSM4188930;large_intestine:COSM4007814;kidney:COSM464579;lung:COSM6063168;upper_aerodigestive_tract:COSM6449676;large_intestine:COSM1342495;kidney:COSM464590;endometrium:COSM909177;haematopoietic_and_lymphoid_tissue:COSM41721…
S5	LTR	395	LTR	395	9_2	intergenic	NONE;NONE	dist=NONE;dist=NONE	.	.	.	.	8
S5	chr1	39624062	chr1	39624062	10_1	intronic	MACF1	.	.	.	.	.	6	MACF1:This gene encodes a large protein containing numerous spectrin and leucine-rich repeat (LRR) domains. The encoded protein is a member of a family of proteins that form bridges between different cytoskeletal elements. This protein facilitates actin-microtubule interactions at the cell periphery and couples the microtubule network to cellular junctions. Alternative splicing results in multipl…	https://www.genecards.org/cgi-bin/carddisp.pl?gene=MACF1			MACF1	lung:COSM6126267;endometrium:COSM909301;oesophagus:COSM4975091;large_intestine:COSM6705719;large_intestine:COSM5478612;large_intestine:COSM6045189;breast:COSM3805156;kidney:COSM4188930;large_intestine:COSM4007814;kidney:COSM464579;lung:COSM6063168;upper_aerodigestive_tract:COSM6449676;large_intestine:COSM1342495;kidney:COSM464590;endometrium:COSM909177;haematopoietic_and_lymphoid_tissue:COSM41721…
S5	LTR	345	LTR	345	10_2	intergenic	NONE;NONE	dist=NONE;dist=NONE	.	.	.	.	6
S5	chr1	39624062	chr1	39624062	11_1	intronic	MACF1	.	.	.	.	.	4057	MACF1:This gene encodes a large protein containing numerous spectrin and leucine-rich repeat (LRR) domains. The encoded protein is a member of a family of proteins that form bridges between different cytoskeletal elements. This protein facilitates actin-microtubule interactions at the cell periphery and couples the microtubule network to cellular junctions. Alternative splicing results in multipl…	https://www.genecards.org/cgi-bin/carddisp.pl?gene=MACF1			MACF1	lung:COSM6126267;endometrium:COSM909301;oesophagus:COSM4975091;large_intestine:COSM6705719;large_intestine:COSM5478612;large_intestine:COSM6045189;breast:COSM3805156;kidney:COSM4188930;large_intestine:COSM4007814;kidney:COSM464579;lung:COSM6063168;upper_aerodigestive_tract:COSM6449676;large_intestine:COSM1342495;kidney:COSM464590;endometrium:COSM909177;haematopoietic_and_lymphoid_tissue:COSM41721…
S5	LTR	335	LTR	335	11_2	intergenic	NONE;NONE	dist=NONE;dist=NONE	.	.	.	.	4057
S5	chr2	33141300	chr2	33141300	17_1	ncRNA_intronic	LINC00486	.	.	.	.	.	6	https://www.genecards.org/cgi-bin/carddisp.pl?gene=LINC00486
S5	LTR	320	LTR	320	17_2	intergenic	NONE;NONE	dist=NONE;dist=NONE	.	.	.	.	6
S5	chr2	33141306	chr2	33141306	18_1	ncRNA_intronic	LINC00486	.	.	.	.	.	4	https://www.genecards.org/cgi-bin/carddisp.pl?gene=LINC00486
S5	LTR	392	LTR	392	18_2	intergenic	NONE;NONE	dist=NONE;dist=NONE	.	.	.	.	4
S5	chr2	33141304	chr2	33141304	19_1	ncRNA_intronic	LINC00486	.	.	.	.	.	13	https://www.genecards.org/cgi-bin/carddisp.pl?gene=LINC00486
S5	LTR	349	LTR	349	19_2	intergenic	NONE;NONE	dist=NONE;dist=NONE	.	.	.	.	13
S5	chr5	100082154	chr5	100082154	28_1	intergenic	FAM174A;ST8SIA4	dist=159710;dist=60485	.	.	.	.	6	https://www.genecards.org/cgi-bin/carddisp.pl?gene=FAM174A	ST8SIA4:The protein encoded by this gene catalyzes the polycondensation of alpha-2,8-linked sialic acid required for the synthesis of polysialic acid, a modulator of the adhesive properties of neural cell adhesion molecule (NCAM1). The encoded protein, which is a member of glycosyltransferase family 29, is a type II membrane protein that may be present in the Golgi apparatus. Two transcript varia…	https://www.genecards.org/cgi-bin/carddisp.pl?gene=ST8SIA4	FAM174A	cervix:COSM4431389;lung:COSM6529571;large_intestine:COSM4625628;upper_aerodigestive_tract:COSM3715242;lung:COSM738844;parathyroid:COSM4657671;oesophagus:COSM4435884;lung:COSM3947830;upper_aerodigestive_tract:COSM127942;oesophagus:COSM5032678;large_intestine:COSM3142331;stomach:COSM3857064;lung:COSM738845;large_intestine:COSM1439352;stomach:COSM3857062;breast:COSM1487067;stomach:COSM3857065;NS:COS…	ST8SIA4	biliary_tract:COSM3784442;skin:COSM4956506;prostate:COSM1173078;pancreas:COSM1157906;skin:COSM4500866;parathyroid:COSM5401871;skin:COSM3918402;liver:COSM1619272;skin:COSM225214;endometrium:COSM1059214;large_intestine:COSM2989577;stomach:COSM6200469;lung:COSM315620;large_intestine:COSM4730306;upper_aerodigestive_tract:COSM4889955;large_intestine:COSM2989575;large_intestine:COSM2989580;skin:COSM169…
S5	LTR	391	LTR	391	28_2	intergenic	NONE;NONE	dist=NONE;dist=NONE	.	.	.	.	6
S5	chr5	100082154	chr5	100082154	29_1	intergenic	FAM174A;ST8SIA4	dist=159710;dist=60485	.	.	.	.	20	https://www.genecards.org/cgi-bin/carddisp.pl?gene=FAM174A	ST8SIA4:The protein encoded by this gene catalyzes the polycondensation of alpha-2,8-linked sialic acid required for the synthesis of polysialic acid, a modulator of the adhesive properties of neural cell adhesion molecule (NCAM1). The encoded protein, which is a member of glycosyltransferase family 29, is a type II membrane protein that may be present in the Golgi apparatus. Two transcript varia…	https://www.genecards.org/cgi-bin/carddisp.pl?gene=ST8SIA4	FAM174A	cervix:COSM4431389;lung:COSM6529571;large_intestine:COSM4625628;upper_aerodigestive_tract:COSM3715242;lung:COSM738844;parathyroid:COSM4657671;oesophagus:COSM4435884;lung:COSM3947830;upper_aerodigestive_tract:COSM127942;oesophagus:COSM5032678;large_intestine:COSM3142331;stomach:COSM3857064;lung:COSM738845;large_intestine:COSM1439352;stomach:COSM3857062;breast:COSM1487067;stomach:COSM3857065;NS:COS…	ST8SIA4	biliary_tract:COSM3784442;skin:COSM4956506;prostate:COSM1173078;pancreas:COSM1157906;skin:COSM4500866;parathyroid:COSM5401871;skin:COSM3918402;liver:COSM1619272;skin:COSM225214;endometrium:COSM1059214;large_intestine:COSM2989577;stomach:COSM6200469;lung:COSM315620;large_intestine:COSM4730306;upper_aerodigestive_tract:COSM4889955;large_intestine:COSM2989575;large_intestine:COSM2989580;skin:COSM169…
S5	LTR	210	LTR	210	29_2	intergenic	NONE;NONE	dist=NONE;dist=NONE	.	.	.	.	20
S5	chr17	78241350	chr17	78241350	34_1	intronic	RNF213	.	.	.	.	.	15	RNF213:This gene encodes a protein containing a C3HC4-type RING finger domain, which is a specialized type of Zn-finger that binds two atoms of zinc and is thought to be involved in mediating protein-protein interactions. The protein also contains an AAA domain, which is associated with ATPase activity. This gene is a susceptibility gene for Moyamoya disease, a vascular disorder of intracranial a…	https://www.genecards.org/cgi-bin/carddisp.pl?gene=RNF213			RNF213	skin:COSM4559518;breast:COSM3820932;urinary_tract:COSM1750393;stomach:COSM4070466;large_intestine:COSM4722119;breast:COSM4878963;large_intestine:COSM6767768;endometrium:COSM985659;stomach:COSM4070432;large_intestine:COSM6767709;large_intestine:COSM294778;cervix:COSM6505961;liver:COSM1223975;endometrium:COSM985649;stomach:COSM4070471;kidney:COSM328524;large_intestine:COSM6446255;stomach:COSM168013…
S5	LTR	210	LTR	210	34_2	intergenic	NONE;NONE	dist=NONE;dist=NONE	.	.	.	.	15
S5	chr17	78241350	chr17	78241350	35_1	intronic	RNF213	.	.	.	.	.	8	RNF213:This gene encodes a protein containing a C3HC4-type RING finger domain, which is a specialized type of Zn-finger that binds two atoms of zinc and is thought to be involved in mediating protein-protein interactions. The protein also contains an AAA domain, which is associated with ATPase activity. This gene is a susceptibility gene for Moyamoya disease, a vascular disorder of intracranial a…	https://www.genecards.org/cgi-bin/carddisp.pl?gene=RNF213			RNF213	skin:COSM4559518;breast:COSM3820932;urinary_tract:COSM1750393;stomach:COSM4070466;large_intestine:COSM4722119;breast:COSM4878963;large_intestine:COSM6767768;endometrium:COSM985659;stomach:COSM4070432;large_intestine:COSM6767709;large_intestine:COSM294778;cervix:COSM6505961;liver:COSM1223975;endometrium:COSM985649;stomach:COSM4070471;kidney:COSM328524;large_intestine:COSM6446255;stomach:COSM168013…
S5	LTR	380	LTR	380	35_2	intergenic	NONE;NONE	dist=NONE;dist=NONE	.	.	.	.	8
S6	Chr	POS	ID	REF	ALT	Func.refGene	Gene.refGene	GeneDetail.refGene	ExonicFunc.refGene	AAChange.refGene	cpgIslandExt	cosmic70	SuportReadsNumber	Gene1_info	Gene1_link	Gene2_info	Gene2_link	Gene1 name	Gene1_Primary site:Mutation ID(cosmic)	Gene2 name	Gene2_Primary site:Mutation ID(cosmic)
S6	chr2	33141309	chr2	33141309	2_1	ncRNA_intronic	LINC00486	.	.	.	.	.	9	https://www.genecards.org/cgi-bin/carddisp.pl?gene=LINC00486
S6	LTR	244	LTR	244	2_2	intergenic	NONE;NONE	dist=NONE;dist=NONE	.	.	.	.	9
S6	chr2	33141308	chr2	33141308	3_1	ncRNA_intronic	LINC00486	.	.	.	.	.	6	https://www.genecards.org/cgi-bin/carddisp.pl?gene=LINC00486
S6	LTR	273	LTR	273	3_2	intergenic	NONE;NONE	dist=NONE;dist=NONE	.	.	.	.	6
S6	chr2	33141297	chr2	33141297	4_1	ncRNA_intronic	LINC00486	.	.	.	.	.	9	https://www.genecards.org/cgi-bin/carddisp.pl?gene=LINC00486
S6	LTR	349	LTR	349	4_2	intergenic	NONE;NONE	dist=NONE;dist=NONE	.	.	.	.	9
S6	chr2	33141298	chr2	33141298	5_1	ncRNA_intronic	LINC00486	.	.	.	.	.	32	https://www.genecards.org/cgi-bin/carddisp.pl?gene=LINC00486
S6	LTR	299	LTR	299	5_2	intergenic	NONE;NONE	dist=NONE;dist=NONE	.	.	.	.	32
S6	chr12	49578247	chr12	49578247	6_1	downstream	TUBA1A	.	.	.	.	.	4	TUBA1A:Microtubules of the eukaryotic cytoskeleton perform essential and diverse functions and are composed of a heterodimer of alpha and beta tubulins. The genes encoding these microtubule constituents belong to the tubulin superfamily, which is composed of six distinct families. Genes from the alpha, beta and gamma tubulin families are found in all eukaryotes. The alpha and beta tubulins repres…	https://www.genecards.org/cgi-bin/carddisp.pl?gene=TUBA1A			TUBA1A	stomach:COSM147499;upper_aerodigestive_tract:COSM122173
S6	LTR	304	LTR	304	6_2	intergenic	NONE;NONE	dist=NONE;dist=NONE	.	.	.	.	4
S7	chr1	39623976	chr1	39623976	4_1	intronic	MACF1	.	.	.	.	.	4	MACF1:This gene encodes a large protein containing numerous spectrin and leucine-rich repeat (LRR) domains. The encoded protein is a member of a family of proteins that form bridges between different cytoskeletal elements. This protein facilitates actin-microtubule interactions at the cell periphery and couples the microtubule network to cellular junctions. Alternative splicing results in multipl…	https://www.genecards.org/cgi-bin/carddisp.pl?gene=MACF1			MACF1	lung:COSM6126267;endometrium:COSM909301;oesophagus:COSM4975091;large_intestine:COSM6705719;large_intestine:COSM5478612;large_intestine:COSM6045189;breast:COSM3805156;kidney:COSM4188930;large_intestine:COSM4007814;kidney:COSM464579;lung:COSM6063168;upper_aerodigestive_tract:COSM6449676;large_intestine:COSM1342495;kidney:COSM464590;endometrium:COSM909177;haematopoietic_and_lymphoid_tissue:COSM41721…
S7	LTR	389	LTR	389	4_2	intergenic	NONE;NONE	dist=NONE;dist=NONE	.	.	.	.	4
S7	chr1	39623976	chr1	39623976	5_1	intronic	MACF1	.	.	.	.	.	18	MACF1:This gene encodes a large protein containing numerous spectrin and leucine-rich repeat (LRR) domains. The encoded protein is a member of a family of proteins that form bridges between different cytoskeletal elements. This protein facilitates actin-microtubule interactions at the cell periphery and couples the microtubule network to cellular junctions. Alternative splicing results in multipl…	https://www.genecards.org/cgi-bin/carddisp.pl?gene=MACF1			MACF1	lung:COSM6126267;endometrium:COSM909301;oesophagus:COSM4975091;large_intestine:COSM6705719;large_intestine:COSM5478612;large_intestine:COSM6045189;breast:COSM3805156;kidney:COSM4188930;large_intestine:COSM4007814;kidney:COSM464579;lung:COSM6063168;upper_aerodigestive_tract:COSM6449676;large_intestine:COSM1342495;kidney:COSM464590;endometrium:COSM909177;haematopoietic_and_lymphoid_tissue:COSM41721…
S7	LTR	330	LTR	330	5_2	intergenic	NONE;NONE	dist=NONE;dist=NONE	.	.	.	.	18
S7	chr1	39624062	chr1	39624062	6_1	intronic	MACF1	.	.	.	.	.	6	MACF1:This gene encodes a large protein containing numerous spectrin and leucine-rich repeat (LRR) domains. The encoded protein is a member of a family of proteins that form bridges between different cytoskeletal elements. This protein facilitates actin-microtubule interactions at the cell periphery and couples the microtubule network to cellular junctions. Alternative splicing results in multipl…	https://www.genecards.org/cgi-bin/carddisp.pl?gene=MACF1			MACF1	lung:COSM6126267;endometrium:COSM909301;oesophagus:COSM4975091;large_intestine:COSM6705719;large_intestine:COSM5478612;large_intestine:COSM6045189;breast:COSM3805156;kidney:COSM4188930;large_intestine:COSM4007814;kidney:COSM464579;lung:COSM6063168;upper_aerodigestive_tract:COSM6449676;large_intestine:COSM1342495;kidney:COSM464590;endometrium:COSM909177;haematopoietic_and_lymphoid_tissue:COSM41721…
S7	LTR	394	LTR	394	6_2	intergenic	NONE;NONE	dist=NONE;dist=NONE	.	.	.	.	6
S7	chr1	39624027	chr1	39624027	7_1	intronic	MACF1	.	.	.	.	.	50	MACF1:This gene encodes a large protein containing numerous spectrin and leucine-rich repeat (LRR) domains. The encoded protein is a member of a family of proteins that form bridges between different cytoskeletal elements. This protein facilitates actin-microtubule interactions at the cell periphery and couples the microtubule network to cellular junctions. Alternative splicing results in multipl…	https://www.genecards.org/cgi-bin/carddisp.pl?gene=MACF1			MACF1	lung:COSM6126267;endometrium:COSM909301;oesophagus:COSM4975091;large_intestine:COSM6705719;large_intestine:COSM5478612;large_intestine:COSM6045189;breast:COSM3805156;kidney:COSM4188930;large_intestine:COSM4007814;kidney:COSM464579;lung:COSM6063168;upper_aerodigestive_tract:COSM6449676;large_intestine:COSM1342495;kidney:COSM464590;endometrium:COSM909177;haematopoietic_and_lymphoid_tissue:COSM41721…
S7	LTR	297	LTR	297	7_2	intergenic	NONE;NONE	dist=NONE;dist=NONE	.	.	.	.	50
S7	chr1	39624062	chr1	39624062	8_1	intronic	MACF1	.	.	.	.	.	26	MACF1:This gene encodes a large protein containing numerous spectrin and leucine-rich repeat (LRR) domains. The encoded protein is a member of a family of proteins that form bridges between different cytoskeletal elements. This protein facilitates actin-microtubule interactions at the cell periphery and couples the microtubule network to cellular junctions. Alternative splicing results in multipl…	https://www.genecards.org/cgi-bin/carddisp.pl?gene=MACF1			MACF1	lung:COSM6126267;endometrium:COSM909301;oesophagus:COSM4975091;large_intestine:COSM6705719;large_intestine:COSM5478612;large_intestine:COSM6045189;breast:COSM3805156;kidney:COSM4188930;large_intestine:COSM4007814;kidney:COSM464579;lung:COSM6063168;upper_aerodigestive_tract:COSM6449676;large_intestine:COSM1342495;kidney:COSM464590;endometrium:COSM909177;haematopoietic_and_lymphoid_tissue:COSM41721…
S7	LTR	354	LTR	354	8_2	intergenic	NONE;NONE	dist=NONE;dist=NONE	.	.	.	.	26
S7	chr1	39624062	chr1	39624062	9_1	intronic	MACF1	.	.	.	.	.	3211	MACF1:This gene encodes a large protein containing numerous spectrin and leucine-rich repeat (LRR) domains. The encoded protein is a member of a family of proteins that form bridges between different cytoskeletal elements. This protein facilitates actin-microtubule interactions at the cell periphery and couples the microtubule network to cellular junctions. Alternative splicing results in multipl…	https://www.genecards.org/cgi-bin/carddisp.pl?gene=MACF1			MACF1	lung:COSM6126267;endometrium:COSM909301;oesophagus:COSM4975091;large_intestine:COSM6705719;large_intestine:COSM5478612;large_intestine:COSM6045189;breast:COSM3805156;kidney:COSM4188930;large_intestine:COSM4007814;kidney:COSM464579;lung:COSM6063168;upper_aerodigestive_tract:COSM6449676;large_intestine:COSM1342495;kidney:COSM464590;endometrium:COSM909177;haematopoietic_and_lymphoid_tissue:COSM41721…
S7	LTR	330	LTR	330	9_2	intergenic	NONE;NONE	dist=NONE;dist=NONE	.	.	.	.	3211
S8	Chr	POS	ID	REF	ALT	Func.refGene	Gene.refGene	GeneDetail.refGene	ExonicFunc.refGene	AAChange.refGene	cpgIslandExt	cosmic70	SuportReadsNumber	Gene1_info	Gene1_link	Gene2_info	Gene2_link	Gene1 name	Gene1_Primary site:Mutation ID(cosmic)	Gene2 name	Gene2_Primary site:Mutation ID(cosmic)
S8	chr2	33141301	chr2	33141301	4_1	ncRNA_intronic	LINC00486	.	.	.	.	.	6	https://www.genecards.org/cgi-bin/carddisp.pl?gene=LINC00486
S8	LTR	295	LTR	295	4_2	intergenic	NONE;NONE	dist=NONE;dist=NONE	.	.	.	.	6
S8	chr2	33141303	chr2	33141303	5_1	ncRNA_intronic	LINC00486	.	.	.	.	.	4	https://www.genecards.org/cgi-bin/carddisp.pl?gene=LINC00486
S8	LTR	232	LTR	232	5_2	intergenic	NONE;NONE	dist=NONE;dist=NONE	.	.	.	.	4
S8	chr2	33141298	chr2	33141298	6_1	ncRNA_intronic	LINC00486	.	.	.	.	.	18	https://www.genecards.org/cgi-bin/carddisp.pl?gene=LINC00486
S8	LTR	270	LTR	270	6_2	intergenic	NONE;NONE	dist=NONE;dist=NONE	.	.	.	.	18
S8	chr2	33141297	chr2	33141297	7_1	ncRNA_intronic	LINC00486	.	.	.	.	.	16	https://www.genecards.org/cgi-bin/carddisp.pl?gene=LINC00486
S8	LTR	318	LTR	318	7_2	intergenic	NONE;NONE	dist=NONE;dist=NONE	.	.	.	.	16
S8	chr2	33141489	chr2	33141489	8_1	ncRNA_intronic	LINC00486	.	.	.	.	.	8	https://www.genecards.org/cgi-bin/carddisp.pl?gene=LINC00486
S8	LTR	321	LTR	321	8_2	intergenic	NONE;NONE	dist=NONE;dist=NONE	.	.	.	.	8
S8	chr2	33141512	chr2	33141512	9_1	ncRNA_intronic	LINC00486	.	.	.	.	.	4	https://www.genecards.org/cgi-bin/carddisp.pl?gene=LINC00486
S8	LTR	313	LTR	313	9_2	intergenic	NONE;NONE	dist=NONE;dist=NONE	.	.	.	.	4
S8	chr12	49578247	chr12	49578247	10_1	downstream	TUBA1A	.	.	.	.	.	8	TUBA1A:Microtubules of the eukaryotic cytoskeleton perform essential and diverse functions and are composed of a heterodimer of alpha and beta tubulins. The genes encoding these microtubule constituents belong to the tubulin superfamily, which is composed of six distinct families. Genes from the alpha, beta and gamma tubulin families are found in all eukaryotes. The alpha and beta tubulins repres…	https://www.genecards.org/cgi-bin/carddisp.pl?gene=TUBA1A			TUBA1A	stomach:COSM147499;upper_aerodigestive_tract:COSM122173
S8	LTR	304	LTR	304	10_2	intergenic	NONE;NONE	dist=NONE;dist=NONE	.	.	.	.	8
S10	chrM	6457	chrM	6457	3_1	intergenic	RNR2;NONE	dist=3227;dist=NONE	.	.	.	.	5	https://www.genecards.org/cgi-bin/carddisp.pl?gene=RNR2	https://www.genecards.org/cgi-bin/carddisp.pl?gene=NONE
S10	LTR	362	LTR	362	3_2	intergenic	NONE;NONE	dist=NONE;dist=NONE	.	.	.	.	5
S10	chrM	6473	chrM	6473	4_1	intergenic	RNR2;NONE	dist=3243;dist=NONE	.	.	.	.	4	https://www.genecards.org/cgi-bin/carddisp.pl?gene=RNR2	https://www.genecards.org/cgi-bin/carddisp.pl?gene=NONE
S10	LTR	337	LTR	337	4_2	intergenic	NONE;NONE	dist=NONE;dist=NONE	.	.	.	.	4
S10	chr1	39624062	chr1	39624062	5_1	intronic	MACF1	.	.	.	.	.	11	MACF1:This gene encodes a large protein containing numerous spectrin and leucine-rich repeat (LRR) domains. The encoded protein is a member of a family of proteins that form bridges between different cytoskeletal elements. This protein facilitates actin-microtubule interactions at the cell periphery and couples the microtubule network to cellular junctions. Alternative splicing results in multipl…	https://www.genecards.org/cgi-bin/carddisp.pl?gene=MACF1			MACF1	lung:COSM6126267;endometrium:COSM909301;oesophagus:COSM4975091;large_intestine:COSM6705719;large_intestine:COSM5478612;large_intestine:COSM6045189;breast:COSM3805156;kidney:COSM4188930;large_intestine:COSM4007814;kidney:COSM464579;lung:COSM6063168;upper_aerodigestive_tract:COSM6449676;large_intestine:COSM1342495;kidney:COSM464590;endometrium:COSM909177;haematopoietic_and_lymphoid_tissue:COSM41721…
S10	LTR	330	LTR	330	5_2	intergenic	NONE;NONE	dist=NONE;dist=NONE	.	.	.	.	11
S10	chr2	33091961	chr2	33091961	6_1	ncRNA_intronic	LINC00486	.	.	.	.	.	4	https://www.genecards.org/cgi-bin/carddisp.pl?gene=LINC00486
S10	LTR	387	LTR	387	6_2	intergenic	NONE;NONE	dist=NONE;dist=NONE	.	.	.	.	4
S10	chr2	33141431	chr2	33141431	7_1	ncRNA_intronic	LINC00486	.	.	.	.	.	5	https://www.genecards.org/cgi-bin/carddisp.pl?gene=LINC00486
S10	LTR	277	LTR	277	7_2	intergenic	NONE;NONE	dist=NONE;dist=NONE	.	.	.	.	5
S10	chr2	33141346	chr2	33141346	8_1	ncRNA_intronic	LINC00486	.	.	.	.	.	7	https://www.genecards.org/cgi-bin/carddisp.pl?gene=LINC00486
S10	LTR	253	LTR	253	8_2	intergenic	NONE;NONE	dist=NONE;dist=NONE	.	.	.	.	7
S10	chr2	33141338	chr2	33141338	9_1	ncRNA_intronic	LINC00486	.	.	.	.	.	7	https://www.genecards.org/cgi-bin/carddisp.pl?gene=LINC00486
S10	LTR	388	LTR	388	9_2	intergenic	NONE;NONE	dist=NONE;dist=NONE	.	.	.	.	7
S10	chr2	33141359	chr2	33141359	10_1	ncRNA_intronic	LINC00486	.	.	.	.	.	5	https://www.genecards.org/cgi-bin/carddisp.pl?gene=LINC00486
S10	LTR	318	LTR	318	10_2	intergenic	NONE;NONE	dist=NONE;dist=NONE	.	.	.	.	5
S10	chr2	33141309	chr2	33141309	11_1	ncRNA_intronic	LINC00486	.	.	.	.	.	7	https://www.genecards.org/cgi-bin/carddisp.pl?gene=LINC00486
S10	LTR	360	LTR	360	11_2	intergenic	NONE;NONE	dist=NONE;dist=NONE	.	.	.	.	7
S10	chr2	33141297	chr2	33141297	12_1	ncRNA_intronic	LINC00486	.	.	.	.	.	26	https://www.genecards.org/cgi-bin/carddisp.pl?gene=LINC00486
S10	LTR	334	LTR	334	12_2	intergenic	NONE;NONE	dist=NONE;dist=NONE	.	.	.	.	26
S10	chr2	33141351	chr2	33141351	13_1	ncRNA_intronic	LINC00486	.	.	.	.	.	5	https://www.genecards.org/cgi-bin/carddisp.pl?gene=LINC00486
S10	LTR	388	LTR	388	13_2	intergenic	NONE;NONE	dist=NONE;dist=NONE	.	.	.	.	5
S10	chr2	33141393	chr2	33141393	14_1	ncRNA_intronic	LINC00486	.	.	.	.	.	5	https://www.genecards.org/cgi-bin/carddisp.pl?gene=LINC00486
S10	LTR	276	LTR	276	14_2	intergenic	NONE;NONE	dist=NONE;dist=NONE	.	.	.	.	5
S10	chr2	33141311	chr2	33141311	15_1	ncRNA_intronic	LINC00486	.	.	.	.	.	9	https://www.genecards.org/cgi-bin/carddisp.pl?gene=LINC00486
S10	LTR	318	LTR	318	15_2	intergenic	NONE;NONE	dist=NONE;dist=NONE	.	.	.	.	9
S10	chr2	33141308	chr2	33141308	16_1	ncRNA_intronic	LINC00486	.	.	.	.	.	24	https://www.genecards.org/cgi-bin/carddisp.pl?gene=LINC00486
S10	LTR	321	LTR	321	16_2	intergenic	NONE;NONE	dist=NONE;dist=NONE	.	.	.	.	24
S10	chr2	33141307	chr2	33141307	17_1	ncRNA_intronic	LINC00486	.	.	.	.	.	8	https://www.genecards.org/cgi-bin/carddisp.pl?gene=LINC00486
S10	LTR	252	LTR	252	17_2	intergenic	NONE;NONE	dist=NONE;dist=NONE	.	.	.	.	8
S10	chr2	33141309	chr2	33141309	18_1	ncRNA_intronic	LINC00486	.	.	.	.	.	9	https://www.genecards.org/cgi-bin/carddisp.pl?gene=LINC00486
S10	LTR	392	LTR	392	18_2	intergenic	NONE;NONE	dist=NONE;dist=NONE	.	.	.	.	9
S10	chr2	33141449	chr2	33141449	19_1	ncRNA_intronic	LINC00486	.	.	.	.	.	7	https://www.genecards.org/cgi-bin/carddisp.pl?gene=LINC00486
S10	LTR	274	LTR	274	19_2	intergenic	NONE;NONE	dist=NONE;dist=NONE	.	.	.	.	7
S10	chr2	33141337	chr2	33141337	20_1	ncRNA_intronic	LINC00486	.	.	.	.	.	6	https://www.genecards.org/cgi-bin/carddisp.pl?gene=LINC00486
S10	LTR	317	LTR	317	20_2	intergenic	NONE;NONE	dist=NONE;dist=NONE	.	.	.	.	6
S10	chr2	33141474	chr2	33141474	21_1	ncRNA_intronic	LINC00486	.	.	.	.	.	6	https://www.genecards.org/cgi-bin/carddisp.pl?gene=LINC00486
S10	LTR	321	LTR	321	21_2	intergenic	NONE;NONE	dist=NONE;dist=NONE	.	.	.	.	6
S10	chr2	33141464	chr2	33141464	22_1	ncRNA_intronic	LINC00486	.	.	.	.	.	13	https://www.genecards.org/cgi-bin/carddisp.pl?gene=LINC00486
S10	LTR	342	LTR	342	22_2	intergenic	NONE;NONE	dist=NONE;dist=NONE	.	.	.	.	13
S10	chr2	33141639	chr2	33141639	23_1	ncRNA_intronic	LINC00486	.	.	.	.	.	10	https://www.genecards.org/cgi-bin/carddisp.pl?gene=LINC00486
S10	LTR	276	LTR	276	23_2	intergenic	NONE;NONE	dist=NONE;dist=NONE	.	.	.	.	10
S10	chr2	33141486	chr2	33141486	24_1	ncRNA_intronic	LINC00486	.	.	.	.	.	11	https://www.genecards.org/cgi-bin/carddisp.pl?gene=LINC00486
S10	LTR	344	LTR	344	24_2	intergenic	NONE;NONE	dist=NONE;dist=NONE	.	.	.	.	11
S10	chr2	33141614	chr2	33141614	25_1	ncRNA_intronic	LINC00486	.	.	.	.	.	5	https://www.genecards.org/cgi-bin/carddisp.pl?gene=LINC00486
S10	LTR	317	LTR	317	25_2	intergenic	NONE;NONE	dist=NONE;dist=NONE	.	.	.	.	5
S10	chr2	33141508	chr2	33141508	26_1	ncRNA_intronic	LINC00486	.	.	.	.	.	5	https://www.genecards.org/cgi-bin/carddisp.pl?gene=LINC00486
S10	LTR	321	LTR	321	26_2	intergenic	NONE;NONE	dist=NONE;dist=NONE	.	.	.	.	5
S10	chr2	33141557	chr2	33141557	27_1	ncRNA_intronic	LINC00486	.	.	.	.	.	4	https://www.genecards.org/cgi-bin/carddisp.pl?gene=LINC00486
S10	LTR	346	LTR	346	27_2	intergenic	NONE;NONE	dist=NONE;dist=NONE	.	.	.	.	4
S10	chr2	33141687	chr2	33141687	28_1	ncRNA_intronic	LINC00486	.	.	.	.	.	4	https://www.genecards.org/cgi-bin/carddisp.pl?gene=LINC00486
S10	LTR	276	LTR	276	28_2	intergenic	NONE;NONE	dist=NONE;dist=NONE	.	.	.	.	4
S10	chr2	55489845	chr2	55489845	29_1	intronic	MTIF2	.	.	.	.	.	4	MTIF2:During the initiation of protein biosynthesis, initiation factor-2 (IF-2) promotes the binding of the initiator tRNA to the small subunit of the ribosome in a GTP-dependent manner. Prokaryotic IF-2 is a single polypeptide, while eukaryotic cytoplasmic IF-2 (eIF-2) is a trimeric protein. Bovine liver mitochondria contain IF-2(mt), an 85-kD monomeric protein that is equivalent to prokaryotic …	https://www.genecards.org/cgi-bin/carddisp.pl?gene=MTIF2			MTIF2	liver:COSM3659906;oesophagus:COSM4979769;endometrium:COSM1021836;oesophagus:COSM5634323;lung:COSM1185911;liver:COSM6319406;upper_aerodigestive_tract:COSM4599580;large_intestine:COSM5096565;stomach:COSM4094875;urinary_tract:COSM1306892;stomach:COSM4755640;liver:COSM5348636;large_intestine:COSM1408648;liver:COSM5813652;large_intestine:COSM297192;stomach:COSM4094876;ovary:COSM4141168;large_intestine…
S10	LTR	254	LTR	254	29_2	intergenic	NONE;NONE	dist=NONE;dist=NONE	.	.	.	.	4
S10	chr2	154078854	chr2	154078854	30_1	intergenic	ARL6IP6;RPRM	dist=461087;dist=254998	.	.	.	.	4	https://www.genecards.org/cgi-bin/carddisp.pl?gene=ARL6IP6	https://www.genecards.org/cgi-bin/carddisp.pl?gene=RPRM	ARL6IP6	breast:COSM1482060;large_intestine:COSM3425336;urinary_tract:COSM3798059;large_intestine:COSM4663342;large_intestine:COSM3299155;large_intestine:COSM1183611;liver:COSM1631359;large_intestine:COSM1400199;liver:COSM1727212;pancreas:COSM216527;liver:COSM6246333;oesophagus:COSM4975358;kidney:COSM1136350;endometrium:COSM1007915;upper_aerodigestive_tract:COSM5973381;lung:COSM3961306;pancreas:COSM339102…	RPRM	breast:COSM3837078;skin:COSM3568026;bone:COSM4582718;stomach:COSM4085702;large_intestine:COSM4722669;stomach:COSM4085701;skin:COSM3568025;large_intestine:COSM6769378;liver:COSM4910724;large_intestine:COSM293672;haematopoietic_and_lymphoid_tissue:COSM3682435;large_intestine:COSM4722670;large_intestine:COSM1224237;large_intestine:COSM3299196;large_intestine:COSM1669303;large_intestine:COSM4722668;l…
S10	LTR	254	LTR	254	30_2	intergenic	NONE;NONE	dist=NONE;dist=NONE	.	.	.	.	4
S10	chr12	66451373	chr12	66451373	31_1	intergenic	MIR6074;LLPH	dist=33867;dist=65476	.	.	.	.	7	https://www.genecards.org/cgi-bin/carddisp.pl?gene=MIR6074	https://www.genecards.org/cgi-bin/carddisp.pl?gene=LLPH	LLPH	large_intestine:COSM5753994;thyroid:COSM5753995;kidney:COSM5012583;large_intestine:COSM6701642;central_nervous_system:COSM1559407;large_intestine:COSM1991782;pancreas:COSM3772709;oesophagus:COSM3664872;lung:COSM3955067;large_intestine:COSM3417069;central_nervous_system:COSM1559407;large_intestine:COSM5753994;lung:COSM358732;haematopoietic_and_lymphoid_tissue:COSM6476119;central_nervous_system:COS…
S10	LTR	253	LTR	253	31_2	intergenic	NONE;NONE	dist=NONE;dist=NONE	.	.	.	.	7
S10	chr12	66451374	chr12	66451374	32_1	intergenic	MIR6074;LLPH	dist=33868;dist=65475	.	.	.	.	7	https://www.genecards.org/cgi-bin/carddisp.pl?gene=MIR6074	https://www.genecards.org/cgi-bin/carddisp.pl?gene=LLPH	LLPH	large_intestine:COSM5753994;thyroid:COSM5753995;kidney:COSM5012583;large_intestine:COSM6701642;central_nervous_system:COSM1559407;large_intestine:COSM1991782;pancreas:COSM3772709;oesophagus:COSM3664872;lung:COSM3955067;large_intestine:COSM3417069;central_nervous_system:COSM1559407;large_intestine:COSM5753994;lung:COSM358732;haematopoietic_and_lymphoid_tissue:COSM6476119;central_nervous_system:COS…
S10	LTR	384	LTR	384	32_2	intergenic	NONE;NONE	dist=NONE;dist=NONE	.	.	.	.	7
S10	chr17	60082081	chr17	60082081	33_1	intronic	MED13	.	.	.	.	.	57	MED13:This gene encodes a component of the mediator complex (also known as TRAP, SMCC, DRIP, or ARC), a transcriptional coactivator complex thought to be required for the expression of almost all genes. The mediator complex is recruited by transcriptional activators or nuclear receptors to induce gene expression, possibly by interacting with RNA polymerase II and promoting the formation of a tran…	https://www.genecards.org/cgi-bin/carddisp.pl?gene=MED13			MED13	thymus:COSM5094988;endometrium:COSM982382;lung:COSM706561;skin:COSM5724281;liver:COSM6324303;large_intestine:COSM1385042;lung:COSM5686009;large_intestine:COSM1385043;endometrium:COSM982374;urinary_tract:COSM1303159;bone:COSM5758490;large_intestine:COSM282748;endometrium:COSM124389;lung:COSM706555;stomach:COSM4068441;large_intestine:COSM1214829;stomach:COSM4068432;lung:COSM382831;lung:COSM6147698;…
S10	LTR	211	LTR	211	33_2	intergenic	NONE;NONE	dist=NONE;dist=NONE	.	.	.	.	57
S10	chr17	78241351	chr17	78241351	34_1	intronic	RNF213	.	.	.	.	.	4	RNF213:This gene encodes a protein containing a C3HC4-type RING finger domain, which is a specialized type of Zn-finger that binds two atoms of zinc and is thought to be involved in mediating protein-protein interactions. The protein also contains an AAA domain, which is associated with ATPase activity. This gene is a susceptibility gene for Moyamoya disease, a vascular disorder of intracranial a…	https://www.genecards.org/cgi-bin/carddisp.pl?gene=RNF213			RNF213	skin:COSM4559518;breast:COSM3820932;urinary_tract:COSM1750393;stomach:COSM4070466;large_intestine:COSM4722119;breast:COSM4878963;large_intestine:COSM6767768;endometrium:COSM985659;stomach:COSM4070432;large_intestine:COSM6767709;large_intestine:COSM294778;cervix:COSM6505961;liver:COSM1223975;endometrium:COSM985649;stomach:COSM4070471;kidney:COSM328524;large_intestine:COSM6446255;stomach:COSM168013…
S10	LTR	211	LTR	211	34_2	intergenic	NONE;NONE	dist=NONE;dist=NONE	.	.	.	.	4
S10	chr19	1220928	chr19	1220928	35_1	intronic	STK11	.	.	.	.	.	8	STK11:This gene, which encodes a member of the serine/threonine kinase family, regulates cell polarity and functions as a tumor suppressor. Mutations in this gene have been associated with Peutz-Jeghers syndrome, an autosomal dominant disorder characterized by the growth of polyps in the gastrointestinal tract, pigmented macules on the skin and mouth, and other neoplasms. Alternate transcriptiona…	https://www.genecards.org/cgi-bin/carddisp.pl?gene=STK11			STK11	lung:COSM6557205;lung:COSM377895;lung:COSM27316;NS:COSM5854653;large_intestine:COSM6791906;lung:COSM6083778;skin:COSM6017103;kidney:COSM3989696;lung:COSM1189751;lung:COSM20875;lung:COSM333593;lung:COSM6149645;biliary_tract:COSM1744955;prostate:COSM21075;lung:COSM6083775;lung:COSM6083780;large_intestine:COSM4645320;lung:COSM6557202;lung:COSM332311;lung:COSM377894;lung:COSM6538975;breast:COSM502046…
S10	LTR	214	LTR	214	35_2	intergenic	NONE;NONE	dist=NONE;dist=NONE	.	.	.	.	8
S10	chrY	17994903	chrY	17994903	36_1	intergenic	NLGN4Y;FAM41AY1	dist=1039055;dist=1617935	.	.	.	.	10	NLGN4Y:This gene encodes a type I membrane protein that belongs to the family of neuroligins, which are cell adhesion molecules present at the postsynaptic side of the synapse, and may be essential for the formation of functional synapses. Alternatively spliced transcript variants have been found for this gene.[provided by RefSeq, Mar 2011]	https://www.genecards.org/cgi-bin/carddisp.pl?gene=NLGN4Y	https://www.genecards.org/cgi-bin/carddisp.pl?gene=FAM41AY1	NLGN4Y	large_intestine:COSM5171658;skin:COSM5724557;skin:COSM1723618;large_intestine:COSM5885075;lung:COSM6560298;skin:COSM5413250;large_intestine:COSM1470003;skin:COSM5724555;large_intestine:COSM3144271;skin:COSM232881;prostate:COSM246050;skin:COSM5413247;large_intestine:COSM5120310;prostate:COSM5573735;haematopoietic_and_lymphoid_tissue:COSM3682798;stomach:COSM4750453;thyroid:COSM6427079;skin:COSM3584…
S10	LTR	254	LTR	254	36_2	intergenic	NONE;NONE	dist=NONE;dist=NONE	.	.	.	.	10
S10	chrY	18008648	chrY	18008648	37_1	intergenic	NLGN4Y;FAM41AY1	dist=1052800;dist=1604190	.	.	.	.	5	NLGN4Y:This gene encodes a type I membrane protein that belongs to the family of neuroligins, which are cell adhesion molecules present at the postsynaptic side of the synapse, and may be essential for the formation of functional synapses. Alternatively spliced transcript variants have been found for this gene.[provided by RefSeq, Mar 2011]	https://www.genecards.org/cgi-bin/carddisp.pl?gene=NLGN4Y	https://www.genecards.org/cgi-bin/carddisp.pl?gene=FAM41AY1	NLGN4Y	large_intestine:COSM5171658;skin:COSM5724557;skin:COSM1723618;large_intestine:COSM5885075;lung:COSM6560298;skin:COSM5413250;large_intestine:COSM1470003;skin:COSM5724555;large_intestine:COSM3144271;skin:COSM232881;prostate:COSM246050;skin:COSM5413247;large_intestine:COSM5120310;prostate:COSM5573735;haematopoietic_and_lymphoid_tissue:COSM3682798;stomach:COSM4750453;thyroid:COSM6427079;skin:COSM3584…
S10	LTR	254	LTR	254	37_2	intergenic	NONE;NONE	dist=NONE;dist=NONE	.	.	.	.	5
S10	chr6_mann_hap4	1218676	chr6_mann_hap4	1218676	38_1	intergenic	NONE;NONE	dist=NONE;dist=NONE	.	.	.	.	6
S10	LTR	387	LTR	387	38_2	intergenic	NONE;NONE	dist=NONE;dist=NONE	.	.	.	.	6
S11	Chr	POS	ID	REF	ALT	Func.refGene	Gene.refGene	GeneDetail.refGene	ExonicFunc.refGene	AAChange.refGene	cpgIslandExt	cosmic70	SuportReadsNumber	Gene1_info	Gene1_link	Gene2_info	Gene2_link	Gene1 name	Gene1_Primary site:Mutation ID(cosmic)	Gene2 name	Gene2_Primary site:Mutation ID(cosmic)
S11	chr1	39624062	chr1	39624062	4_1	intronic	MACF1	.	.	.	.	.	44	MACF1:This gene encodes a large protein containing numerous spectrin and leucine-rich repeat (LRR) domains. The encoded protein is a member of a family of proteins that form bridges between different cytoskeletal elements. This protein facilitates actin-microtubule interactions at the cell periphery and couples the microtubule network to cellular junctions. Alternative splicing results in multipl…	https://www.genecards.org/cgi-bin/carddisp.pl?gene=MACF1			MACF1	lung:COSM6126267;endometrium:COSM909301;oesophagus:COSM4975091;large_intestine:COSM6705719;large_intestine:COSM5478612;large_intestine:COSM6045189;breast:COSM3805156;kidney:COSM4188930;large_intestine:COSM4007814;kidney:COSM464579;lung:COSM6063168;upper_aerodigestive_tract:COSM6449676;large_intestine:COSM1342495;kidney:COSM464590;endometrium:COSM909177;haematopoietic_and_lymphoid_tissue:COSM41721…
S11	LTR	330	LTR	330	4_2	intergenic	NONE;NONE	dist=NONE;dist=NONE	.	.	.	.	44
S11	chr2	33141298	chr2	33141298	7_1	ncRNA_intronic	LINC00486	.	.	.	.	.	4	https://www.genecards.org/cgi-bin/carddisp.pl?gene=LINC00486
S11	LTR	280	LTR	280	7_2	intergenic	NONE;NONE	dist=NONE;dist=NONE	.	.	.	.	4
S11	chr2	33141299	chr2	33141299	8_1	ncRNA_intronic	LINC00486	.	.	.	.	.	5	https://www.genecards.org/cgi-bin/carddisp.pl?gene=LINC00486
S11	LTR	391	LTR	391	8_2	intergenic	NONE;NONE	dist=NONE;dist=NONE	.	.	.	.	5
S11	chr2	33141309	chr2	33141309	9_1	ncRNA_intronic	LINC00486	.	.	.	.	.	6	https://www.genecards.org/cgi-bin/carddisp.pl?gene=LINC00486
S11	LTR	219	LTR	219	9_2	intergenic	NONE;NONE	dist=NONE;dist=NONE	.	.	.	.	6
S11	chr19	1220931	chr19	1220931	10_1	intronic	STK11	.	.	.	.	.	5	STK11:This gene, which encodes a member of the serine/threonine kinase family, regulates cell polarity and functions as a tumor suppressor. Mutations in this gene have been associated with Peutz-Jeghers syndrome, an autosomal dominant disorder characterized by the growth of polyps in the gastrointestinal tract, pigmented macules on the skin and mouth, and other neoplasms. Alternate transcriptiona…	https://www.genecards.org/cgi-bin/carddisp.pl?gene=STK11			STK11	lung:COSM6557205;lung:COSM377895;lung:COSM27316;NS:COSM5854653;large_intestine:COSM6791906;lung:COSM6083778;skin:COSM6017103;kidney:COSM3989696;lung:COSM1189751;lung:COSM20875;lung:COSM333593;lung:COSM6149645;biliary_tract:COSM1744955;prostate:COSM21075;lung:COSM6083775;lung:COSM6083780;large_intestine:COSM4645320;lung:COSM6557202;lung:COSM332311;lung:COSM377894;lung:COSM6538975;breast:COSM502046…
S11	LTR	361	LTR	361	10_2	intergenic	NONE;NONE	dist=NONE;dist=NONE	.	.	.	.	5
S11	chr19	1220931	chr19	1220931	11_1	intronic	STK11	.	.	.	.	.	5	STK11:This gene, which encodes a member of the serine/threonine kinase family, regulates cell polarity and functions as a tumor suppressor. Mutations in this gene have been associated with Peutz-Jeghers syndrome, an autosomal dominant disorder characterized by the growth of polyps in the gastrointestinal tract, pigmented macules on the skin and mouth, and other neoplasms. Alternate transcriptiona…	https://www.genecards.org/cgi-bin/carddisp.pl?gene=STK11			STK11	lung:COSM6557205;lung:COSM377895;lung:COSM27316;NS:COSM5854653;large_intestine:COSM6791906;lung:COSM6083778;skin:COSM6017103;kidney:COSM3989696;lung:COSM1189751;lung:COSM20875;lung:COSM333593;lung:COSM6149645;biliary_tract:COSM1744955;prostate:COSM21075;lung:COSM6083775;lung:COSM6083780;large_intestine:COSM4645320;lung:COSM6557202;lung:COSM332311;lung:COSM377894;lung:COSM6538975;breast:COSM502046…
S11	LTR	650	LTR	650	11_2	intergenic	NONE;NONE	dist=NONE;dist=NONE	.	.	.	.	5
S11	chr19	1220922	chr19	1220922	12_1	intronic	STK11	.	.	.	.	.	8	STK11:This gene, which encodes a member of the serine/threonine kinase family, regulates cell polarity and functions as a tumor suppressor. Mutations in this gene have been associated with Peutz-Jeghers syndrome, an autosomal dominant disorder characterized by the growth of polyps in the gastrointestinal tract, pigmented macules on the skin and mouth, and other neoplasms. Alternate transcriptiona…	https://www.genecards.org/cgi-bin/carddisp.pl?gene=STK11			STK11	lung:COSM6557205;lung:COSM377895;lung:COSM27316;NS:COSM5854653;large_intestine:COSM6791906;lung:COSM6083778;skin:COSM6017103;kidney:COSM3989696;lung:COSM1189751;lung:COSM20875;lung:COSM333593;lung:COSM6149645;biliary_tract:COSM1744955;prostate:COSM21075;lung:COSM6083775;lung:COSM6083780;large_intestine:COSM4645320;lung:COSM6557202;lung:COSM332311;lung:COSM377894;lung:COSM6538975;breast:COSM502046…
S11	LTR	325	LTR	325	12_2	intergenic	NONE;NONE	dist=NONE;dist=NONE	.	.	.	.	8
S11	chr19	1220921	chr19	1220921	13_1	intronic	STK11	.	.	.	.	.	7	STK11:This gene, which encodes a member of the serine/threonine kinase family, regulates cell polarity and functions as a tumor suppressor. Mutations in this gene have been associated with Peutz-Jeghers syndrome, an autosomal dominant disorder characterized by the growth of polyps in the gastrointestinal tract, pigmented macules on the skin and mouth, and other neoplasms. Alternate transcriptiona…	https://www.genecards.org/cgi-bin/carddisp.pl?gene=STK11			STK11	lung:COSM6557205;lung:COSM377895;lung:COSM27316;NS:COSM5854653;large_intestine:COSM6791906;lung:COSM6083778;skin:COSM6017103;kidney:COSM3989696;lung:COSM1189751;lung:COSM20875;lung:COSM333593;lung:COSM6149645;biliary_tract:COSM1744955;prostate:COSM21075;lung:COSM6083775;lung:COSM6083780;large_intestine:COSM4645320;lung:COSM6557202;lung:COSM332311;lung:COSM377894;lung:COSM6538975;breast:COSM502046…
S11	LTR	210	LTR	210	13_2	intergenic	NONE;NONE	dist=NONE;dist=NONE	.	.	.	.	7
S12	chr2	33141297	chr2	33141297	2_1	ncRNA_intronic	LINC00486	.	.	.	.	.	5	https://www.genecards.org/cgi-bin/carddisp.pl?gene=LINC00486
S12	LTR	298	LTR	298	2_2	intergenic	NONE;NONE	dist=NONE;dist=NONE	.	.	.	.	5
S12	chr2	33141301	chr2	33141301	3_1	ncRNA_intronic	LINC00486	.	.	.	.	.	4	https://www.genecards.org/cgi-bin/carddisp.pl?gene=LINC00486
S12	LTR	346	LTR	346	3_2	intergenic	NONE;NONE	dist=NONE;dist=NONE	.	.	.	.	4
S12	chr2	33141301	chr2	33141301	4_1	ncRNA_intronic	LINC00486	.	.	.	.	.	15	https://www.genecards.org/cgi-bin/carddisp.pl?gene=LINC00486
S12	LTR	286	LTR	286	4_2	intergenic	NONE;NONE	dist=NONE;dist=NONE	.	.	.	.	15
S12	chr2	33141309	chr2	33141309	5_1	ncRNA_intronic	LINC00486	.	.	.	.	.	6	https://www.genecards.org/cgi-bin/carddisp.pl?gene=LINC00486
S12	LTR	319	LTR	319	5_2	intergenic	NONE;NONE	dist=NONE;dist=NONE	.	.	.	.	6
S12	chr12	49578247	chr12	49578247	6_1	downstream	TUBA1A	.	.	.	.	.	4	TUBA1A:Microtubules of the eukaryotic cytoskeleton perform essential and diverse functions and are composed of a heterodimer of alpha and beta tubulins. The genes encoding these microtubule constituents belong to the tubulin superfamily, which is composed of six distinct families. Genes from the alpha, beta and gamma tubulin families are found in all eukaryotes. The alpha and beta tubulins repres…	https://www.genecards.org/cgi-bin/carddisp.pl?gene=TUBA1A			TUBA1A	stomach:COSM147499;upper_aerodigestive_tract:COSM122173
S12	LTR	304	LTR	304	6_2	intergenic	NONE;NONE	dist=NONE;dist=NONE	.	.	.	.	4
S13	chr2	33141299	chr2	33141299	15_1	ncRNA_intronic	LINC00486	.	.	.	.	.	23
S14	chr2	33141302	chr2	33141302	5_1	ncRNA_intronic	LINC00486	.	.	.	.	.	7	https://www.genecards.org/cgi-bin/carddisp.pl?gene=LINC00486
S14	LTR	353	LTR	353	5_2	intergenic	NONE;NONE	dist=NONE;dist=NONE	.	.	.	.	7
S14	chr2	33141308	chr2	33141308	6_1	ncRNA_intronic	LINC00486	.	.	.	.	.	5	https://www.genecards.org/cgi-bin/carddisp.pl?gene=LINC00486
S14	LTR	375	LTR	375	6_2	intergenic	NONE;NONE	dist=NONE;dist=NONE	.	.	.	.	5
S14	chr2	33141298	chr2	33141298	7_1	ncRNA_intronic	LINC00486	.	.	.	.	.	96	https://www.genecards.org/cgi-bin/carddisp.pl?gene=LINC00486
S14	LTR	318	LTR	318	7_2	intergenic	NONE;NONE	dist=NONE;dist=NONE	.	.	.	.	96
S14	chr2	33141299	chr2	33141299	8_1	ncRNA_intronic	LINC00486	.	.	.	.	.	46	https://www.genecards.org/cgi-bin/carddisp.pl?gene=LINC00486
S14	LTR	398	LTR	398	8_2	intergenic	NONE;NONE	dist=NONE;dist=NONE	.	.	.	.	46
S14	chr2	33141418	chr2	33141418	9_1	ncRNA_intronic	LINC00486	.	.	.	.	.	6	https://www.genecards.org/cgi-bin/carddisp.pl?gene=LINC00486
S14	LTR	395	LTR	395	9_2	intergenic	NONE;NONE	dist=NONE;dist=NONE	.	.	.	.	6
S14	chr2	33141418	chr2	33141418	10_1	ncRNA_intronic	LINC00486	.	.	.	.	.	25	https://www.genecards.org/cgi-bin/carddisp.pl?gene=LINC00486
S14	LTR	318	LTR	318	10_2	intergenic	NONE;NONE	dist=NONE;dist=NONE	.	.	.	.	25
S14	chr2	33141491	chr2	33141491	11_1	ncRNA_intronic	LINC00486	.	.	.	.	.	4	https://www.genecards.org/cgi-bin/carddisp.pl?gene=LINC00486
S14	LTR	349	LTR	349	11_2	intergenic	NONE;NONE	dist=NONE;dist=NONE	.	.	.	.	4
S14	chr2	33141517	chr2	33141517	12_1	ncRNA_intronic	LINC00486	.	.	.	.	.	6	https://www.genecards.org/cgi-bin/carddisp.pl?gene=LINC00486
S14	LTR	318	LTR	318	12_2	intergenic	NONE;NONE	dist=NONE;dist=NONE	.	.	.	.	6
S14	chr6	112098791	chr6	112098791	13_1	intronic	FYN	.	.	.	.	.	9	FYN:This gene is a member of the protein-tyrosine kinase oncogene family. It encodes a membrane-associated tyrosine kinase that has been implicated in the control of cell growth. The protein associates with the p85 subunit of phosphatidylinositol 3-kinase and interacts with the fyn-binding protein. Alternatively spliced transcript variants encoding distinct isoforms exist. [provided by RefSeq, Ju…	https://www.genecards.org/cgi-bin/carddisp.pl?gene=FYN			FYN	skin:COSM5720740;liver:COSM1725728;skin:COSM5404176;large_intestine:COSM4685941;large_intestine:COSM3156596;large_intestine:COSM6031295;breast:COSM5964716;liver:COSM4950023;lung:COSM6104863;skin:COSM3619588;urinary_tract:COSM1754433;prostate:COSM5997073;central_nervous_system:COSM3410536;skin:COSM3619584;skin:COSM4460349;stomach:COSM3156562;large_intestine:COSM1439856;haematopoietic_and_lymphoid_…
S14	LTR	318	LTR	318	13_2	intergenic	NONE;NONE	dist=NONE;dist=NONE	.	.	.	.	9
S14	chr12	49578247	chr12	49578247	14_1	downstream	TUBA1A	.	.	.	.	.	14	TUBA1A:Microtubules of the eukaryotic cytoskeleton perform essential and diverse functions and are composed of a heterodimer of alpha and beta tubulins. The genes encoding these microtubule constituents belong to the tubulin superfamily, which is composed of six distinct families. Genes from the alpha, beta and gamma tubulin families are found in all eukaryotes. The alpha and beta tubulins repres…	https://www.genecards.org/cgi-bin/carddisp.pl?gene=TUBA1A			TUBA1A	stomach:COSM147499;upper_aerodigestive_tract:COSM122173
S14	LTR	304	LTR	304	14_2	intergenic	NONE;NONE	dist=NONE;dist=NONE	.	.	.	.	14
S16	chr2	33141302	chr2	33141302	6_1	ncRNA_intronic	LINC00486	.	.	.	.	.	14	https://www.genecards.org/cgi-bin/carddisp.pl?gene=LINC00486
S16	LTR	272	LTR	272	6_2	intergenic	NONE;NONE	dist=NONE;dist=NONE	.	.	.	.	14
S16	chr2	33141306	chr2	33141306	7_1	ncRNA_intronic	LINC00486	.	.	.	.	.	4	https://www.genecards.org/cgi-bin/carddisp.pl?gene=LINC00486
S16	LTR	243	LTR	243	7_2	intergenic	NONE;NONE	dist=NONE;dist=NONE	.	.	.	.	4
S16	chr2	33141299	chr2	33141299	8_1	ncRNA_intronic	LINC00486	.	.	.	.	.	42	https://www.genecards.org/cgi-bin/carddisp.pl?gene=LINC00486
S16	LTR	317	LTR	317	8_2	intergenic	NONE;NONE	dist=NONE;dist=NONE	.	.	.	.	42
S16	chr2	33141486	chr2	33141486	9_1	ncRNA_intronic	LINC00486	.	.	.	.	.	4	https://www.genecards.org/cgi-bin/carddisp.pl?gene=LINC00486
S16	LTR	318	LTR	318	9_2	intergenic	NONE;NONE	dist=NONE;dist=NONE	.	.	.	.	4
S16	chr9	78617417	chr9	78617417	10_1	intronic	PCSK5	.	.	.	.	.	126	PCSK5:This gene encodes a member of the subtilisin-like proprotein convertase family, which includes proteases that process protein and peptide precursors trafficking through regulated or constitutive branches of the secretory pathway. The encoded protein undergoes an initial autocatalytic processing event in the ER to generate a heterodimer which exits the ER. It then sorts to the trans-Golgi ne…	https://www.genecards.org/cgi-bin/carddisp.pl?gene=PCSK5			PCSK5	central_nervous_system:COSM1110086;skin:COSM3658339;oesophagus:COSM6497857;skin:COSM3658285;skin:COSM3658310;large_intestine:COSM4712940;skin:COSM1261680;pancreas:COSM4963818;pancreas:COSM4963818;lung:COSM609319;breast:COSM163347;haematopoietic_and_lymphoid_tissue:COSM145765;skin:COSM3658365;lung:COSM609334;liver:COSM1625099;liver:COSM4793646;skin:COSM3658291;endometrium:COSM1110080;large_intesti…
S16	LTR	308	LTR	308	10_2	intergenic	NONE;NONE	dist=NONE;dist=NONE	.	.	.	.	126
S16	chr12	49578102	chr12	49578102	11_1	downstream	TUBA1A	.	.	.	.	.	4	TUBA1A:Microtubules of the eukaryotic cytoskeleton perform essential and diverse functions and are composed of a heterodimer of alpha and beta tubulins. The genes encoding these microtubule constituents belong to the tubulin superfamily, which is composed of six distinct families. Genes from the alpha, beta and gamma tubulin families are found in all eukaryotes. The alpha and beta tubulins repres…	https://www.genecards.org/cgi-bin/carddisp.pl?gene=TUBA1A			TUBA1A	stomach:COSM147499;upper_aerodigestive_tract:COSM122173
S16	LTR	398	LTR	398	11_2	intergenic	NONE;NONE	dist=NONE;dist=NONE	.	.	.	.	4
S16	chr12	49578247	chr12	49578247	12_1	downstream	TUBA1A	.	.	.	.	.	6	TUBA1A:Microtubules of the eukaryotic cytoskeleton perform essential and diverse functions and are composed of a heterodimer of alpha and beta tubulins. The genes encoding these microtubule constituents belong to the tubulin superfamily, which is composed of six distinct families. Genes from the alpha, beta and gamma tubulin families are found in all eukaryotes. The alpha and beta tubulins repres…	https://www.genecards.org/cgi-bin/carddisp.pl?gene=TUBA1A			TUBA1A	stomach:COSM147499;upper_aerodigestive_tract:COSM122173
S16	LTR	331	LTR	331	12_2	intergenic	NONE;NONE	dist=NONE;dist=NONE	.	.	.	.	6
S16	chr12	49578247	chr12	49578247	13_1	downstream	TUBA1A	.	.	.	.	.	5	TUBA1A:Microtubules of the eukaryotic cytoskeleton perform essential and diverse functions and are composed of a heterodimer of alpha and beta tubulins. The genes encoding these microtubule constituents belong to the tubulin superfamily, which is composed of six distinct families. Genes from the alpha, beta and gamma tubulin families are found in all eukaryotes. The alpha and beta tubulins repres…	https://www.genecards.org/cgi-bin/carddisp.pl?gene=TUBA1A			TUBA1A	stomach:COSM147499;upper_aerodigestive_tract:COSM122173
S16	LTR	282	LTR	282	13_2	intergenic	NONE;NONE	dist=NONE;dist=NONE	.	.	.	.	5
S16	chr12	49578241	chr12	49578241	14_1	downstream	TUBA1A	.	.	.	.	.	2149	TUBA1A:Microtubules of the eukaryotic cytoskeleton perform essential and diverse functions and are composed of a heterodimer of alpha and beta tubulins. The genes encoding these microtubule constituents belong to the tubulin superfamily, which is composed of six distinct families. Genes from the alpha, beta and gamma tubulin families are found in all eukaryotes. The alpha and beta tubulins repres…	https://www.genecards.org/cgi-bin/carddisp.pl?gene=TUBA1A			TUBA1A	stomach:COSM147499;upper_aerodigestive_tract:COSM122173
S16	LTR	304	LTR	304	14_2	intergenic	NONE;NONE	dist=NONE;dist=NONE	.	.	.	.	2149
S16	chr14	75403447	chr14	75403447	15_1	intergenic	RPS6KL1;PGF	dist=14302;dist=5086	.	.	.	.	4	https://www.genecards.org/cgi-bin/carddisp.pl?gene=RPS6KL1	PGF:This gene encodes a growth factor found in placenta which is homologous to vascular endothelial growth factor. Alternatively spliced transcripts encoding different isoforms have been found for this gene.[provided by RefSeq, Jun 2011]</dd> <dt>Annotation information</dt> <dd>Note: PGF (Gene ID: 5228) and PIGF (Gene ID: 5281) share the PIGF symbol/alias in common. PIGF is a widely used alternat…	https://www.genecards.org/cgi-bin/carddisp.pl?gene=PGF	RPS6KL1	stomach:COSM4052456;thyroid:COSM957883;pancreas:COSM5001914;prostate:COSM5568058;large_intestine:COSM6769632;stomach:COSM4052452;large_intestine:COSM1224270;large_intestine:COSM4722781;large_intestine:COSM4632654;lung:COSM6141259;liver:COSM1607958;breast:COSM5788186;stomach:COSM4052451;skin:COSM3498050;skin:COSM223712;oesophagus:COSM4977967;breast:COSM3815336;large_intestine:COSM3690200;large_int…	PGF	pancreas:COSM4389481;large_intestine:COSM6744599;thyroid:COSM4148252;large_intestine:COSM6030667;large_intestine:COSM5082130;NS:COSM3706390;breast:COSM5769958;large_intestine:COSM6744598;liver:COSM1607959;breast:COSM5769958;central_nervous_system:COSM3968919;large_intestine:COSM5108839;liver:COSM1607963;liver:COSM1607963;liver:COSM1607961;large_intestine:COSM5362553;endometrium:COSM957888;large_i…
S16	LTR	304	LTR	304	15_2	intergenic	NONE;NONE	dist=NONE;dist=NONE	.	.	.	.	4
S16	chrX	131532437	chrX	131532437	16_1	ncRNA_intronic	RAP2C-AS1	.	.	.	.	.	105	https://www.genecards.org/cgi-bin/carddisp.pl?gene=RAP2C-AS1
S16	LTR	304	LTR	304	16_2	intergenic	NONE;NONE	dist=NONE;dist=NONE	.	.	.	.	105
S17	chr2	33141299	chr2	33141299	6_1	ncRNA_intronic	LINC00486	.	.	.	.	.	21	https://www.genecards.org/cgi-bin/carddisp.pl?gene=LINC00486
S17	LTR	304	LTR	304	6_2	intergenic	NONE;NONE	dist=NONE;dist=NONE	.	.	.	.	21
S17	chr2	33141312	chr2	33141312	7_1	ncRNA_intronic	LINC00486	.	.	.	.	.	9	https://www.genecards.org/cgi-bin/carddisp.pl?gene=LINC00486
S17	LTR	248	LTR	248	7_2	intergenic	NONE;NONE	dist=NONE;dist=NONE	.	.	.	.	9
S17	chr2	33141307	chr2	33141307	8_1	ncRNA_intronic	LINC00486	.	.	.	.	.	8	https://www.genecards.org/cgi-bin/carddisp.pl?gene=LINC00486
S17	LTR	350	LTR	350	8_2	intergenic	NONE;NONE	dist=NONE;dist=NONE	.	.	.	.	8
S17	chr2	33141310	chr2	33141310	9_1	ncRNA_intronic	LINC00486	.	.	.	.	.	7	https://www.genecards.org/cgi-bin/carddisp.pl?gene=LINC00486
S17	LTR	270	LTR	270	9_2	intergenic	NONE;NONE	dist=NONE;dist=NONE	.	.	.	.	7
S17	chr12	49578247	chr12	49578247	14_1	downstream	TUBA1A	.	.	.	.	.	6	TUBA1A:Microtubules of the eukaryotic cytoskeleton perform essential and diverse functions and are composed of a heterodimer of alpha and beta tubulins. The genes encoding these microtubule constituents belong to the tubulin superfamily, which is composed of six distinct families. Genes from the alpha, beta and gamma tubulin families are found in all eukaryotes. The alpha and beta tubulins repres…	https://www.genecards.org/cgi-bin/carddisp.pl?gene=TUBA1A			TUBA1A	stomach:COSM147499;upper_aerodigestive_tract:COSM122173
S17	LTR	304	LTR	304	14_2	intergenic	NONE;NONE	dist=NONE;dist=NONE	.	.	.	.	6
S18	chr1	121485431	chr1	121485431	4_1	intergenic	EMBP1;NONE	dist=171745;dist=NONE	.	.	.	.	8	https://www.genecards.org/cgi-bin/carddisp.pl?gene=EMBP1	https://www.genecards.org/cgi-bin/carddisp.pl?gene=NONE
S18	LTR	330	LTR	330	4_2	intergenic	NONE;NONE	dist=NONE;dist=NONE	.	.	.	.	8
S18	chr2	33141300	chr2	33141300	12_1	ncRNA_intronic	LINC00486	.	.	.	.	.	13	https://www.genecards.org/cgi-bin/carddisp.pl?gene=LINC00486
S18	LTR	321	LTR	321	12_2	intergenic	NONE;NONE	dist=NONE;dist=NONE	.	.	.	.	13
S18	chr2	33141309	chr2	33141309	13_1	ncRNA_intronic	LINC00486	.	.	.	.	.	5	https://www.genecards.org/cgi-bin/carddisp.pl?gene=LINC00486
S18	LTR	233	LTR	233	13_2	intergenic	NONE;NONE	dist=NONE;dist=NONE	.	.	.	.	5
S18	chr2	33141310	chr2	33141310	14_1	ncRNA_intronic	LINC00486	.	.	.	.	.	8	https://www.genecards.org/cgi-bin/carddisp.pl?gene=LINC00486
S18	LTR	268	LTR	268	14_2	intergenic	NONE;NONE	dist=NONE;dist=NONE	.	.	.	.	8
S18	chr2	33141300	chr2	33141300	15_1	ncRNA_intronic	LINC00486	.	.	.	.	.	7	https://www.genecards.org/cgi-bin/carddisp.pl?gene=LINC00486
S18	LTR	294	LTR	294	15_2	intergenic	NONE;NONE	dist=NONE;dist=NONE	.	.	.	.	7
S18	chr2	33141298	chr2	33141298	16_1	ncRNA_intronic	LINC00486	.	.	.	.	.	5	https://www.genecards.org/cgi-bin/carddisp.pl?gene=LINC00486
S18	LTR	344	LTR	344	16_2	intergenic	NONE;NONE	dist=NONE;dist=NONE	.	.	.	.	5
S18	chr2	33141492	chr2	33141492	17_1	ncRNA_intronic	LINC00486	.	.	.	.	.	4	https://www.genecards.org/cgi-bin/carddisp.pl?gene=LINC00486
S18	LTR	335	LTR	335	17_2	intergenic	NONE;NONE	dist=NONE;dist=NONE	.	.	.	.	4
S18	chr2	33141508	chr2	33141508	18_1	ncRNA_intronic	LINC00486	.	.	.	.	.	6	https://www.genecards.org/cgi-bin/carddisp.pl?gene=LINC00486
S18	LTR	307	LTR	307	18_2	intergenic	NONE;NONE	dist=NONE;dist=NONE	.	.	.	.	6
S18	chr12	49578247	chr12	49578247	22_1	downstream	TUBA1A	.	.	.	.	.	5	TUBA1A:Microtubules of the eukaryotic cytoskeleton perform essential and diverse functions and are composed of a heterodimer of alpha and beta tubulins. The genes encoding these microtubule constituents belong to the tubulin superfamily, which is composed of six distinct families. Genes from the alpha, beta and gamma tubulin families are found in all eukaryotes. The alpha and beta tubulins repres…	https://www.genecards.org/cgi-bin/carddisp.pl?gene=TUBA1A			TUBA1A	stomach:COSM147499;upper_aerodigestive_tract:COSM122173
S18	LTR	304	LTR	304	22_2	intergenic	NONE;NONE	dist=NONE;dist=NONE	.	.	.	.	5
